# Supplementary material for: 2,4-Bis(4-but­oxy­phen­yl)-3-aza­bicyclo­[3.3.1]nonan-9-one
Source: Acta Crystallogr Sect E Struct Rep Online. 2011 Feb 16;67(Pt 3):o635. doi: 10.1107/S1600536811005058 (PMC3051922; doi:10.1107/S1600536811005058)
Supplement: Supplementary file 1 [file e-67-0o635-sup1.cif]

##############################################################################
###                                                                        ###
###        Electronic paper (Acta Crystallographica Section E)             ###
###                                                                        ###
##############################################################################
#                                                                            #
# This CIF contains the data in a paper accepted for publication in Acta     #
# Crystallographica Section E. It conforms to the requirements of Notes      #
# for Authors for Section E, and has been peer reviewed under the auspices   #
# of the IUCr Commission on Journals.                                        #
#                                                                            #
# Full details of the Crystallographic Information File format               #
# are given in the paper "The Crystallographic Information File (CIF):       #
# a New Standard Archive File for Crystallography" by S. R. Hall, F. H.      #
# Allen and I. D. Brown [Acta Cryst. (1991), A47, 655-685].                  #
#                                                                            #
# The current version of the core CIF dictionary is obtainable from          #
# ftp://ftp.iucr.org/pub/cif_core.dic. The current version number is 2.4.    #
#                                                                            #
# Software is freely available for graphical display of the structure(s) in  #
# this CIF.  For information consult the CIF home page http://www.iucr.org/  #
# cif/home.html                                                              #
#                                                                            #
# This file may be used for bona fide research purposes within the           #
# scientific community so long as proper attribution is given to the journal # 
# article from which it was obtained.                                        #
#                                                                            #
##############################################################################
                                             
data_global
_audit_creation_method     'SHELXL-97'
_journal_data_validation_number     ?
_journal_date_recd_electronic     2011-02-09
_journal_date_accepted     2011-02-10
_journal_name_full     'Acta Crystallographica, Section E'
_journal_year     2011
_journal_volume     67
_journal_issue      3
_journal_page_first     o635
_journal_page_last     o635
_journal_paper_category     QO
_journal_coeditor_code     BQ2279
_publ_contact_author_name     'Yeon Tae Jeong'
_publ_contact_author_address
;
Department of Image Science and Engineering
Pukyong National University
Busan, Korea
;
_publ_contact_author_email     ytjeong@pknu.ac.kr
_publ_contact_author_fax     '  '
_publ_contact_author_phone     '+82-51-629-6411'
_publ_section_title
;
2,4-Bis(4-butoxyphenyl)-3-azabicyclo[3.3.1]nonan-9-one
;
loop_
    _publ_author_name
    _publ_author_address
    'P. Parthiban'
;     Department of Image Science and Engineering
      Pukyong National University
      Busan 608 737
      Republic of Korea
;
    'V. Ramkumar'
;     Department of Chemistry
      IIT Madras, Chennai
      TamilNadu
      India
;
    'Yeon Tae Jeong'
;     Department of Image Science and Engineering
      Pukyong National University
      Busan 608 737
      Republic of Korea
;
_publ_section_synopsis     .
data_I
_audit_creation_method     SHELXL-97
_chemical_name_systematic
;
2,4-Bis(4-butoxyphenyl)-3-azabicyclo[3.3.1]nonan-9-one
;
_chemical_name_common     ?
_chemical_formula_moiety     'C28 H37 N O3'
_chemical_formula_sum     'C28 H37 N O3'
_chemical_formula_iupac     'C28 H37 N O3'
_chemical_formula_weight     435.59
_chemical_melting_point     ?
_symmetry_cell_setting     orthorhombic
_symmetry_space_group_name_H-M     'P n m a'
_symmetry_space_group_name_Hall     '-P 2ac 2n'
loop_
    _symmetry_equiv_pos_as_xyz
    'x, y, z'
    '-x+1/2, -y, z+1/2'
    '-x, y+1/2, -z'
    'x+1/2, -y+1/2, -z+1/2'
    '-x, -y, -z'
    'x-1/2, y, -z-1/2'
    'x, -y-1/2, z'
    '-x-1/2, y-1/2, z-1/2'
_cell_length_a     7.7780(5)
_cell_length_b     31.457(2)
_cell_length_c     9.9560(6)
_cell_angle_alpha     90.00
_cell_angle_beta     90.00
_cell_angle_gamma     90.00
_cell_volume     2436.0(3)
_cell_formula_units_Z     4
_cell_measurement_reflns_used     4431
_cell_measurement_theta_min     3.3
_cell_measurement_theta_max     26.9
_cell_measurement_temperature     298(2)
_exptl_crystal_description     block
_exptl_crystal_colour     colorless
_exptl_crystal_size_max     0.35
_exptl_crystal_size_mid     0.28
_exptl_crystal_size_min     0.25
_exptl_crystal_density_diffrn     1.188
_exptl_crystal_density_meas     ?
_exptl_crystal_density_method     'not measured'
_exptl_crystal_F_000     944
_exptl_absorpt_coefficient_mu     0.076
_exptl_absorpt_correction_type     multi-scan
_exptl_absorpt_process_details     '(SADABS; Bruker, 2004)'
_exptl_absorpt_correction_T_min     0.9739
_exptl_absorpt_correction_T_max     0.9813
_exptl_special_details
;
;
_diffrn_ambient_temperature     298(2)
_diffrn_radiation_type     MoK\a
_diffrn_radiation_wavelength     0.71073
_diffrn_radiation_source     'fine-focus sealed tube'
_diffrn_radiation_monochromator     graphite
_diffrn_measurement_device_type     'Bruker APEXII CCD area-detector'
_diffrn_measurement_method     'phi and omega scans'
_diffrn_detector_area_resol_mean     ?
_diffrn_reflns_number     10360
_diffrn_reflns_av_R_equivalents     0.0248
_diffrn_reflns_av_sigmaI/netI     0.0297
_diffrn_reflns_theta_min     2.15
_diffrn_reflns_theta_max     28.30
_diffrn_reflns_theta_full     25.00
_diffrn_measured_fraction_theta_max     0.968
_diffrn_measured_fraction_theta_full     0.983
_diffrn_reflns_limit_h_min     -10
_diffrn_reflns_limit_h_max     9
_diffrn_reflns_limit_k_min     -21
_diffrn_reflns_limit_k_max     41
_diffrn_reflns_limit_l_min     -11
_diffrn_reflns_limit_l_max     13
_diffrn_standards_number     ?
_diffrn_standards_interval_count     ?
_diffrn_standards_interval_time     ?
_diffrn_standards_decay_%     ?
_refine_special_details
;
Refinement of <i>F</i>^2^ against ALL reflections. The weighted <i>R</i>-factor
<i>wR</i> and goodness of fit <i>S</i> are based on <i>F</i>^2^, conventional
<i>R</i>-factors <i>R</i> are based on <i>F</i>, with <i>F</i> set to zero for
negative <i>F</i>^2^. The threshold expression of <i>F</i>^2^ >
\s(<i>F</i>^2^) is used only for calculating <i>R</i>-factors(gt) <i>etc</i>.
and is not relevant to the choice of reflections for refinement.
<i>R</i>-factors based on <i>F</i>^2^ are statistically about twice as large
as those based on <i>F</i>, and <i>R</i>- factors based on ALL data will be
even larger.
;
_reflns_number_total     2991
_reflns_number_gt     1900
_reflns_threshold_expression     I>2sigma(I)
_refine_ls_structure_factor_coef     Fsqd
_refine_ls_matrix_type     full
_refine_ls_R_factor_all     0.0933
_refine_ls_R_factor_gt     0.0560
_refine_ls_wR_factor_gt     0.1365
_refine_ls_wR_factor_ref     0.1634
_refine_ls_goodness_of_fit_ref     1.020
_refine_ls_restrained_S_all     1.020
_refine_ls_number_reflns     2991
_refine_ls_number_parameters     155
_refine_ls_number_restraints     0
_refine_ls_hydrogen_treatment     mixed
_refine_ls_weighting_scheme     calc
_refine_ls_weighting_details
         'calc w=1/[\s^2^(Fo^2^)+(0.0606P)^2^+1.2024P] where P=(Fo^2^+2Fc^2^)/3'
_atom_sites_solution_hydrogens     geom
_atom_sites_solution_primary     direct
_atom_sites_solution_secondary     difmap
_refine_ls_shift/su_max     0.000
_refine_ls_shift/su_mean     0.000
_refine_diff_density_max     0.324
_refine_diff_density_min     -0.183
_refine_ls_extinction_method     none
_refine_ls_extinction_coef     ?
loop_
    _atom_type_symbol
    _atom_type_description
    _atom_type_scat_dispersion_real
    _atom_type_scat_dispersion_imag
    _atom_type_scat_source
    'C' 'C' 0.0033 0.0016
                         'International Tables Vol C Tables 4.2.6.8 and 6.1.1.4'
    'H' 'H' 0.0000 0.0000
                         'International Tables Vol C Tables 4.2.6.8 and 6.1.1.4'
    'N' 'N' 0.0061 0.0033
                         'International Tables Vol C Tables 4.2.6.8 and 6.1.1.4'
    'O' 'O' 0.0106 0.0060
                         'International Tables Vol C Tables 4.2.6.8 and 6.1.1.4'
_computing_data_collection     'APEX2 (Bruker, 2004)'
_computing_cell_refinement     'APEX2 and SAINT-Plus (Bruker, 2004)'
_computing_data_reduction     'SAINT-Plus and XPREP (Bruker, 2004)'
_computing_structure_solution     'SHELXS97 (Sheldrick, 2008)'
_computing_structure_refinement     'SHELXL97 (Sheldrick, 2008)'
_computing_molecular_graphics     'ORTEP-3 (Farrugia, 1997)'
_computing_publication_material     'SHELXL97 (Sheldrick, 2008)'
loop_
    _atom_site_type_symbol
    _atom_site_label
    _atom_site_fract_x
    _atom_site_fract_y
    _atom_site_fract_z
    _atom_site_U_iso_or_equiv
    _atom_site_adp_type
    _atom_site_calc_flag
    _atom_site_refinement_flags
    _atom_site_occupancy
    _atom_site_disorder_assembly
    _atom_site_disorder_group
    C C1 1.1848(3) 0.71161(6) 0.10972(19) 0.0455(5) Uani d . 1 . .
    H H1 1.2239 0.7136 0.2031 0.055 Uiso calc R 1 . .
    C C2 1.3471(3) 0.71050(6) 0.0188(2) 0.0487(5) Uani d . 1 . .
    H H2 1.4165 0.6857 0.0432 0.058 Uiso calc R 1 . .
    C C3 1.4496(4) 0.7500 0.0466(3) 0.0494(7) Uani d S 1 . .
    C C4 1.3130(3) 0.70937(6) -0.1338(2) 0.0523(5) Uani d . 1 . .
    H H4A 1.4208 0.7044 -0.1801 0.063 Uiso calc R 1 . .
    H H4B 1.2372 0.6857 -0.1536 0.063 Uiso calc R 1 . .
    C C5 1.2325(4) 0.7500 -0.1884(3) 0.0547(7) Uani d S 1 . .
    H H5A 1.1109 0.7500 -0.1667 0.066 Uiso calc SR 1 . .
    H H5B 1.2429 0.7500 -0.2855 0.066 Uiso calc SR 1 . .
    C C6 1.0781(3) 0.67181(6) 0.09708(18) 0.0440(4) Uani d . 1 . .
    C C7 0.9491(3) 0.66660(6) 0.0020(2) 0.0542(5) Uani d . 1 . .
    H H7 0.9213 0.6891 -0.0544 0.065 Uiso calc R 1 . .
    C C8 0.8618(3) 0.62882(7) -0.0105(2) 0.0560(5) Uani d . 1 . .
    H H8 0.7765 0.6260 -0.0753 0.067 Uiso calc R 1 . .
    C C9 0.9001(3) 0.59496(6) 0.0730(2) 0.0495(5) Uani d . 1 . .
    C C10 1.0237(3) 0.59983(6) 0.1706(2) 0.0530(5) Uani d . 1 . .
    H H10 1.0487 0.5775 0.2288 0.064 Uiso calc R 1 . .
    C C11 1.1108(3) 0.63806(6) 0.1821(2) 0.0500(5) Uani d . 1 . .
    H H11 1.1936 0.6411 0.2489 0.060 Uiso calc R 1 . .
    C C12 0.8378(3) 0.52285(6) 0.1337(2) 0.0601(6) Uani d . 1 . .
    H H12A 0.8154 0.5296 0.2271 0.072 Uiso calc R 1 . .
    H H12B 0.9567 0.5139 0.1253 0.072 Uiso calc R 1 . .
    C C13 0.7190(3) 0.48792(7) 0.0868(3) 0.0663(6) Uani d . 1 . .
    H H13A 0.6013 0.4978 0.0945 0.080 Uiso calc R 1 . .
    H H13B 0.7413 0.4825 -0.0075 0.080 Uiso calc R 1 . .
    C C14 0.7355(4) 0.44743(7) 0.1615(3) 0.0752(7) Uani d . 1 . .
    H H14A 0.7082 0.4523 0.2553 0.090 Uiso calc R 1 . .
    H H14B 0.8538 0.4377 0.1566 0.090 Uiso calc R 1 . .
    C C15 0.6187(4) 0.41318(8) 0.1070(3) 0.0882(9) Uani d . 1 . .
    H H15A 0.5020 0.4231 0.1080 0.132 Uiso calc R 1 . .
    H H15B 0.6283 0.3882 0.1618 0.132 Uiso calc R 1 . .
    H H15C 0.6517 0.4065 0.0165 0.132 Uiso calc R 1 . .
    N N1 1.0856(3) 0.7500 0.0803(2) 0.0456(5) Uani d S 1 . .
    O O1 1.5979(3) 0.7500 0.0826(2) 0.0692(6) Uani d S 1 . .
    O O2 0.8061(2) 0.55880(5) 0.05158(16) 0.0662(5) Uani d . 1 . .
    H H1N 0.991(4) 0.7500 0.127(3) 0.052(9) Uiso d S 1 . .
loop_
    _atom_site_aniso_label
    _atom_site_aniso_U_11
    _atom_site_aniso_U_22
    _atom_site_aniso_U_33
    _atom_site_aniso_U_12
    _atom_site_aniso_U_13
    _atom_site_aniso_U_23
    C1 0.0549(11) 0.0463(10) 0.0354(10) 0.0017(9) -0.0014(8) 0.0015(8)
    C2 0.0523(11) 0.0457(10) 0.0480(11) 0.0066(9) -0.0010(9) 0.0022(8)
    C3 0.0480(16) 0.0612(17) 0.0392(15) 0.000 -0.0013(13) 0.000
    C4 0.0609(12) 0.0500(11) 0.0459(11) -0.0011(9) 0.0079(10) -0.0064(9)
    C5 0.0652(19) 0.0616(18) 0.0374(15) 0.000 -0.0012(14) 0.000
    C6 0.0516(10) 0.0444(10) 0.0360(10) 0.0038(8) 0.0046(8) 0.0018(8)
    C7 0.0670(13) 0.0523(12) 0.0434(11) 0.0004(10) -0.0066(10) 0.0120(9)
    C8 0.0617(12) 0.0598(13) 0.0465(12) -0.0056(10) -0.0106(10) 0.0068(9)
    C9 0.0540(11) 0.0458(10) 0.0487(12) 0.0017(9) 0.0047(9) 0.0021(9)
    C10 0.0566(12) 0.0458(11) 0.0565(13) 0.0079(9) -0.0016(10) 0.0125(9)
    C11 0.0534(11) 0.0511(11) 0.0456(11) 0.0063(9) -0.0059(9) 0.0055(9)
    C12 0.0604(13) 0.0494(12) 0.0704(15) 0.0043(10) 0.0027(12) 0.0078(10)
    C13 0.0629(13) 0.0600(14) 0.0761(17) -0.0033(11) 0.0005(12) 0.0103(12)
    C14 0.0776(16) 0.0589(14) 0.0893(19) 0.0063(12) 0.0013(15) 0.0050(13)
    C15 0.104(2) 0.0565(14) 0.104(2) -0.0075(14) 0.0128(18) -0.0072(14)
    N1 0.0490(13) 0.0441(12) 0.0439(13) 0.000 0.0054(11) 0.000
    O1 0.0563(13) 0.0787(15) 0.0725(16) 0.000 -0.0153(12) 0.000
    O2 0.0762(10) 0.0504(8) 0.0721(11) -0.0099(8) -0.0117(9) 0.0099(7)
_geom_special_details
;
All e.s.d.'s (except the e.s.d. in the dihedral angle between two l.s. planes)
are estimated using the full covariance matrix. The cell e.s.d.'s are taken
into account individually in the estimation of e.s.d.'s in distances, angles
and torsion angles; correlations between e.s.d.'s in cell parameters are only
used when they are defined by crystal symmetry. An approximate (isotropic)
treatment of cell e.s.d.'s is used for estimating e.s.d.'s involving l.s.
planes.
;
loop_
    _geom_bond_atom_site_label_1
    _geom_bond_atom_site_label_2
    _geom_bond_site_symmetry_2
    _geom_bond_distance
    _geom_bond_publ_flag
    C1 N1 . 1.463(2) ?
    C1 C6 . 1.507(3) ?
    C1 C2 . 1.554(3) ?
    C1 H1 . 0.9800 ?
    C2 C3 . 1.502(2) ?
    C2 C4 . 1.543(3) ?
    C2 H2 . 0.9800 ?
    C3 O1 . 1.208(3) ?
    C3 C2 7_575 1.502(2) ?
    C4 C5 . 1.523(3) ?
    C4 H4A . 0.9700 ?
    C4 H4B . 0.9700 ?
    C5 C4 7_575 1.523(3) ?
    C5 H5A . 0.9700 ?
    C5 H5B . 0.9700 ?
    C6 C11 . 1.382(3) ?
    C6 C7 . 1.390(3) ?
    C7 C8 . 1.374(3) ?
    C7 H7 . 0.9300 ?
    C8 C9 . 1.384(3) ?
    C8 H8 . 0.9300 ?
    C9 O2 . 1.369(2) ?
    C9 C10 . 1.376(3) ?
    C10 C11 . 1.385(3) ?
    C10 H10 . 0.9300 ?
    C11 H11 . 0.9300 ?
    C12 O2 . 1.417(2) ?
    C12 C13 . 1.510(3) ?
    C12 H12A . 0.9700 ?
    C12 H12B . 0.9700 ?
    C13 C14 . 1.481(3) ?
    C13 H13A . 0.9700 ?
    C13 H13B . 0.9700 ?
    C14 C15 . 1.510(4) ?
    C14 H14A . 0.9700 ?
    C14 H14B . 0.9700 ?
    C15 H15A . 0.9600 ?
    C15 H15B . 0.9600 ?
    C15 H15C . 0.9600 ?
    N1 C1 7_575 1.463(2) ?
    N1 H1N . 0.87(3) ?
loop_
    _geom_angle_atom_site_label_1
    _geom_angle_atom_site_label_2
    _geom_angle_atom_site_label_3
    _geom_angle_site_symmetry_1
    _geom_angle_site_symmetry_3
    _geom_angle
    _geom_angle_publ_flag
    N1 C1 C6 . . 112.25(17) ?
    N1 C1 C2 . . 109.31(16) ?
    C6 C1 C2 . . 112.33(15) ?
    N1 C1 H1 . . 107.6 ?
    C6 C1 H1 . . 107.6 ?
    C2 C1 H1 . . 107.6 ?
    C3 C2 C4 . . 106.96(18) ?
    C3 C2 C1 . . 107.76(17) ?
    C4 C2 C1 . . 115.76(17) ?
    C3 C2 H2 . . 108.7 ?
    C4 C2 H2 . . 108.7 ?
    C1 C2 H2 . . 108.7 ?
    O1 C3 C2 . . 124.15(12) ?
    O1 C3 C2 . 7_575 124.15(12) ?
    C2 C3 C2 . 7_575 111.7(2) ?
    C5 C4 C2 . . 113.74(17) ?
    C5 C4 H4A . . 108.8 ?
    C2 C4 H4A . . 108.8 ?
    C5 C4 H4B . . 108.8 ?
    C2 C4 H4B . . 108.8 ?
    H4A C4 H4B . . 107.7 ?
    C4 C5 C4 . 7_575 114.1(2) ?
    C4 C5 H5A . . 108.7 ?
    C4 C5 H5A 7_575 . 108.7 ?
    C4 C5 H5B . . 108.7 ?
    C4 C5 H5B 7_575 . 108.7 ?
    H5A C5 H5B . . 107.6 ?
    C11 C6 C7 . . 117.37(18) ?
    C11 C6 C1 . . 119.07(18) ?
    C7 C6 C1 . . 123.54(17) ?
    C8 C7 C6 . . 121.36(18) ?
    C8 C7 H7 . . 119.3 ?
    C6 C7 H7 . . 119.3 ?
    C7 C8 C9 . . 120.3(2) ?
    C7 C8 H8 . . 119.8 ?
    C9 C8 H8 . . 119.8 ?
    O2 C9 C10 . . 125.15(18) ?
    O2 C9 C8 . . 115.55(18) ?
    C10 C9 C8 . . 119.29(19) ?
    C9 C10 C11 . . 119.77(18) ?
    C9 C10 H10 . . 120.1 ?
    C11 C10 H10 . . 120.1 ?
    C6 C11 C10 . . 121.80(19) ?
    C6 C11 H11 . . 119.1 ?
    C10 C11 H11 . . 119.1 ?
    O2 C12 C13 . . 107.21(19) ?
    O2 C12 H12A . . 110.3 ?
    C13 C12 H12A . . 110.3 ?
    O2 C12 H12B . . 110.3 ?
    C13 C12 H12B . . 110.3 ?
    H12A C12 H12B . . 108.5 ?
    C14 C13 C12 . . 114.7(2) ?
    C14 C13 H13A . . 108.6 ?
    C12 C13 H13A . . 108.6 ?
    C14 C13 H13B . . 108.6 ?
    C12 C13 H13B . . 108.6 ?
    H13A C13 H13B . . 107.6 ?
    C13 C14 C15 . . 112.4(2) ?
    C13 C14 H14A . . 109.1 ?
    C15 C14 H14A . . 109.1 ?
    C13 C14 H14B . . 109.1 ?
    C15 C14 H14B . . 109.1 ?
    H14A C14 H14B . . 107.9 ?
    C14 C15 H15A . . 109.5 ?
    C14 C15 H15B . . 109.5 ?
    H15A C15 H15B . . 109.5 ?
    C14 C15 H15C . . 109.5 ?
    H15A C15 H15C . . 109.5 ?
    H15B C15 H15C . . 109.5 ?
    C1 N1 C1 . 7_575 111.3(2) ?
    C1 N1 H1N . . 109.8(9) ?
    C1 N1 H1N 7_575 . 109.8(9) ?
    C9 O2 C12 . . 118.72(17) ?
loop_
    _geom_torsion_atom_site_label_1
    _geom_torsion_atom_site_label_2
    _geom_torsion_atom_site_label_3
    _geom_torsion_atom_site_label_4
    _geom_torsion_site_symmetry_1
    _geom_torsion_site_symmetry_2
    _geom_torsion_site_symmetry_3
    _geom_torsion_site_symmetry_4
    _geom_torsion
    _geom_torsion_publ_flag
    N1 C1 C2 C3 . . . . 58.7(2) ?
    C6 C1 C2 C3 . . . . -176.04(17) ?
    N1 C1 C2 C4 . . . . -61.0(2) ?
    C6 C1 C2 C4 . . . . 64.3(2) ?
    C4 C2 C3 O1 . . . . -111.7(3) ?
    C1 C2 C3 O1 . . . . 123.2(3) ?
    C4 C2 C3 C2 . . . 7_575 66.0(3) ?
    C1 C2 C3 C2 . . . 7_575 -59.1(3) ?
    C3 C2 C4 C5 . . . . -52.9(2) ?
    C1 C2 C4 C5 . . . . 67.2(2) ?
    C2 C4 C5 C4 . . . 7_575 43.6(3) ?
    N1 C1 C6 C11 . . . . -145.94(19) ?
    C2 C1 C6 C11 . . . . 90.4(2) ?
    N1 C1 C6 C7 . . . . 35.4(3) ?
    C2 C1 C6 C7 . . . . -88.3(2) ?
    C11 C6 C7 C8 . . . . -2.4(3) ?
    C1 C6 C7 C8 . . . . 176.3(2) ?
    C6 C7 C8 C9 . . . . 0.5(3) ?
    C7 C8 C9 O2 . . . . -179.7(2) ?
    C7 C8 C9 C10 . . . . 1.5(3) ?
    O2 C9 C10 C11 . . . . 179.82(19) ?
    C8 C9 C10 C11 . . . . -1.6(3) ?
    C7 C6 C11 C10 . . . . 2.4(3) ?
    C1 C6 C11 C10 . . . . -176.39(18) ?
    C9 C10 C11 C6 . . . . -0.4(3) ?
    O2 C12 C13 C14 . . . . 179.6(2) ?
    C12 C13 C14 C15 . . . . -177.8(2) ?
    C6 C1 N1 C1 . . . 7_575 172.73(12) ?
    C2 C1 N1 C1 . . . 7_575 -61.9(2) ?
    C10 C9 O2 C12 . . . . -1.0(3) ?
    C8 C9 O2 C12 . . . . -179.72(19) ?
    C13 C12 O2 C9 . . . . -179.18(19) ?
