# Supplementary material for: 2,4-Bis(4-but­oxy­phen­yl)-3-aza­bicyclo­[3.3.1]nonan-9-one
Source: Acta Crystallogr Sect E Struct Rep Online. 2011 Feb 16;67(Pt 3):o635. doi: 10.1107/S1600536811005058 (PMC3051922; doi:10.1107/S1600536811005058)
Supplement: Supplementary file 2 [file e-67-0o635-Isup2.hkl]

# 
# h,k,l, Fc-squared, Fo-squared, sigma(Fo-squared) and status flag 
# 
data_I
_shelx_title ' new in Pnma' 
_shelx_refln_list_code          4 
_shelx_F_calc_maximum      171.53 
_exptl_crystal_F_000       944.00 
_reflns_d_resolution_high  0.7495 
 
loop_ 
 _symmetry_equiv_pos_as_xyz 
 'x, y, z' 
 '-x+1/2, -y, z+1/2' 
 '-x, y+1/2, -z' 
 'x+1/2, -y+1/2, -z+1/2' 
 '-x, -y, -z' 
 'x-1/2, y, -z-1/2' 
 'x, -y-1/2, z' 
 '-x-1/2, y-1/2, z-1/2' 
 
_cell_length_a     7.7780 
_cell_length_b    31.4569 
_cell_length_c     9.9560 
_cell_angle_alpha  90.000 
_cell_angle_beta   90.000 
_cell_angle_gamma  90.000 
 
_shelx_F_squared_multiplier     1.000 
 
loop_ 
 _refln_index_h 
 _refln_index_k 
 _refln_index_l 
 _refln_F_squared_calc 
 _refln_F_squared_meas 
 _refln_F_squared_sigma 
 _refln_observed_status 
   2   0   0     6485.04     6288.28     87.86 o 
   4   0   0     1962.75     2024.95     40.23 o 
   6   0   0       83.60       72.56      6.34 o 
   8   0   0       47.10       47.74      7.87 o 
  10   0   0        5.82        9.26      6.96 o 
   2   1   0     1959.35     1895.90     19.13 o 
   4   1   0      993.75     1062.45     16.57 o 
   6   1   0        3.80        4.98      2.02 o 
   8   1   0      202.86      190.54      8.72 o 
  10   1   0        1.27       10.13      5.00 o 
   2   2   0     5207.83     5235.59     47.29 o 
   4   2   0     1097.47     1006.20     16.50 o 
   6   2   0       97.10       97.76      3.95 o 
   8   2   0       89.29       97.67      8.21 o 
  10   2   0        0.10        4.35      4.92 o 
   2   3   0    15620.16    15549.68    126.78 o 
   4   3   0     1004.51      869.83     11.51 o 
   6   3   0       44.54       51.69      4.29 o 
   8   3   0      339.68      338.73     11.96 o 
  10   3   0        3.52       -1.91      4.74 o 
   0   4   0     4377.36     4630.15     85.13 o 
   2   4   0    13774.26    13815.88    112.41 o 
   4   4   0      904.72      885.52     13.23 o 
   6   4   0       10.22        3.12      2.14 o 
   8   4   0      136.46      140.06      7.89 o 
  10   4   0        2.21        3.08      4.72 o 
   2   5   0     2875.61     2931.14     22.19 o 
   4   5   0     1734.50     1728.47     20.32 o 
   6   5   0       92.00       71.28      6.93 o 
   8   5   0        2.76       -6.84     10.43 o 
  10   5   0        0.05        6.11      4.87 o 
   0   6   0     8646.46     7991.81    103.58 o 
   2   6   0      117.19      136.35      2.13 o 
   4   6   0       28.41       31.94      3.28 o 
   6   6   0       15.42        6.72      3.17 o 
   8   6   0       32.58       29.42     13.48 o 
  10   6   0       13.29       19.19      5.34 o 
   2   7   0     1598.71     1655.27     13.27 o 
   4   7   0      464.51      468.55      7.62 o 
   6   7   0      525.93      505.87      9.12 o 
   8   7   0        5.10        2.77      4.29 o 
  10   7   0        3.87        9.63     11.09 o 
   0   8   0      289.12      300.80      5.64 o 
   2   8   0     1469.40     1400.94     11.57 o 
   4   8   0      578.60      551.99      8.62 o 
   6   8   0      138.91      143.17      7.53 o 
   8   8   0      119.42      128.25     10.03 o 
  10   8   0        0.05       -4.51      4.51 o 
   2   9   0     3625.61     3882.30     35.89 o 
   4   9   0      578.19      597.55      9.22 o 
   6   9   0      477.28      438.35      8.67 o 
   8   9   0      237.38      245.42     10.95 o 
  10   9   0        0.19       -3.32      5.02 o 
   0  10   0        8.32       11.10      1.51 o 
   2  10   0       72.50       85.31      2.93 o 
   4  10   0       68.05       51.92      2.98 o 
   6  10   0      655.42      589.95     10.49 o 
   8  10   0        0.85        1.75      4.08 o 
  10  10   0        2.61        2.41      5.16 o 
   2  11   0     5947.78     6642.92     69.55 o 
   4  11   0       56.34       53.36      2.99 o 
   6  11   0      499.47      463.47      9.29 o 
   8  11   0       33.70       25.13      9.56 o 
  10  11   0        5.54        2.57      5.16 o 
   0  12   0      861.62      806.48     19.74 o 
   2  12   0    11423.05    12768.16    131.12 o 
   4  12   0       80.21       97.64      3.73 o 
   6  12   0     1567.26     1535.87     20.60 o 
   8  12   0        1.30       -3.65      3.65 o 
   2  13   0      121.17      135.07     15.52 o 
   4  13   0      177.83      173.49      4.87 o 
   6  13   0       36.65       55.60      4.31 o 
   8  13   0        0.73       -3.62      3.62 o 
   0  14   0        0.14        7.09      2.50 o 
   2  14   0     5919.22     6265.62     94.08 o 
   4  14   0      133.37      131.25      5.32 o 
   6  14   0      730.13      717.58     14.38 o 
   8  14   0        0.14       -3.83      3.83 o 
   2  15   0     1927.64     1999.35     29.06 o 
   4  15   0       79.59       78.07      4.42 o 
   6  15   0       89.67       93.46      9.97 o 
   8  15   0       19.11       17.55      4.79 o 
   0  16   0      151.12      122.75      6.40 o 
   2  16   0      491.44      507.27     10.39 o 
   4  16   0       98.48      108.33      5.29 o 
   6  16   0      369.34      371.29      8.68 o 
   8  16   0        2.18        5.10      4.22 o 
   2  17   0      142.14      158.53      6.19 o 
   4  17   0      247.51      267.57      7.98 o 
   6  17   0      157.18      163.88     10.63 o 
   8  17   0       77.30       81.19      6.77 o 
   0  18   0      125.95      106.11      6.40 o 
   2  18   0      326.46      345.14      8.66 o 
   4  18   0     1065.61     1081.43     19.07 o 
   6  18   0       23.46       21.91      4.08 o 
   8  18   0       69.52       66.41      8.88 o 
   2  19   0      228.02      252.32      7.49 o 
   4  19   0      204.24      215.08      7.49 o 
   6  19   0       72.76       92.08      6.07 o 
   8  19   0        0.40        1.70      6.12 o 
   0  20   0     1805.74     1849.81     39.90 o 
   2  20   0       28.74       37.83      4.97 o 
   4  20   0      180.11      183.48      6.99 o 
   6  20   0       26.22       42.73      4.84 o 
   8  20   0        1.37        5.31      6.37 o 
   2  21   0       17.90       15.48      2.98 o 
   4  21   0      302.11      287.08      8.84 o 
   6  21   0      184.68      188.32      7.89 o 
   8  21   0        8.03        8.71      7.18 o 
   0  22   0      553.85      504.77     16.33 o 
   2  22   0      200.66      179.75      7.28 o 
   4  22   0       52.39       53.61      4.59 o 
   6  22   0       83.82       95.12      6.50 o 
   8  22   0      109.23      119.10     11.55 o 
   2  23   0       29.95       32.75      4.04 o 
   4  23   0       75.60       69.30      5.31 o 
   6  23   0       10.64       14.94      4.15 o 
   8  23   0      159.85      224.88     14.75 o 
   0  24   0     1559.18     1550.87     36.34 o 
   2  24   0       48.64       41.67      5.12 o 
   4  24   0      202.91      157.21     10.32 o 
   6  24   0       28.92       26.65      4.80 o 
   8  24   0       21.10       59.01     10.04 o 
   2  25   0      238.37      248.24      8.69 o 
   4  25   0      102.62      122.30      8.40 o 
   6  25   0        1.61        3.77      3.81 o 
   8  25   0       28.10       27.77      8.79 o 
   0  26   0    10625.54     9763.21    180.45 o 
   2  26   0      146.82      122.34      6.72 o 
   4  26   0      132.63       89.59      6.11 o 
   6  26   0        0.53       -2.85      3.54 o 
   8  26   0       16.52       23.82      9.32 o 
   2  27   0      174.38      183.96      8.22 o 
   4  27   0      172.97      149.27      7.59 o 
   6  27   0        0.97        1.35      3.89 o 
   0  28   0       12.76       69.36      8.60 o 
   2  28   0       52.20       68.87      6.02 o 
   4  28   0       10.42        7.08      3.81 o 
   6  28   0        0.16       -3.01      3.75 o 
   2  29   0      545.76      505.22     13.73 o 
   4  29   0       12.11       11.63      5.48 o 
   6  29   0        4.81        5.87      6.79 o 
   0  30   0       46.40       46.74      8.24 o 
   2  30   0      403.36      388.20     11.97 o 
   4  30   0        0.72       -1.96      3.82 o 
   6  30   0        0.05       -5.87      6.12 o 
   2  31   0      264.47      247.56      9.87 o 
   4  31   0        0.04        3.28      4.30 o 
   6  31   0        9.43        6.57      7.21 o 
   0  32   0       42.07       32.52      7.48 o 
   2  32   0        0.62        7.68      4.13 o 
   4  32   0        4.93        4.04      4.06 o 
   6  32   0        0.64       -4.90      6.90 o 
   2  33   0        8.52        6.42      4.26 o 
   4  33   0       49.46       44.13      6.20 o 
   6  33   0       11.10       12.02      7.93 o 
   0  34   0        0.56       -0.11      5.51 o 
   2  34   0      109.64       99.44      7.68 o 
   4  34   0       29.09       38.58     12.09 o 
   6  34   0       26.73       23.20      8.82 o 
   2  35   0       77.35       93.62      7.67 o 
   4  35   0        0.01       -4.38      4.38 o 
   0  36   0        7.80        4.87      6.26 o 
   2  36   0       18.69       25.38      9.49 o 
   4  36   0        1.70       -1.55      4.88 o 
   2  37   0       45.45       54.43      8.18 o 
   4  37   0        2.24        2.25      5.05 o 
   0  38   0        3.17       -5.70      6.01 o 
   2  38   0       89.18      128.15      8.95 o 
   4  38   0        1.10       -3.99      5.18 o 
   2  39   0       23.85       28.75      6.17 o 
   0  40   0        3.00       11.63      7.60 o 
   2  40   0       54.57       65.64      7.71 o 
   2  41   0        6.85        5.87      5.71 o 
   1   0   1    13073.81    12956.26    175.47 o 
   2   0   1     8984.01     9077.42     97.69 o 
   3   0   1       95.67       86.06      2.28 o 
   4   0   1      216.42      249.24      4.69 o 
   5   0   1       15.69       28.11      2.12 o 
   6   0   1       55.37       56.77      3.11 o 
   7   0   1       26.12       17.53      2.79 o 
   8   0   1       55.11       61.34      7.47 o 
   9   0   1        1.31       -2.96      4.20 o 
  10   0   1        1.61        3.56      4.96 o 
   0   1   1     5269.02     5563.88     78.18 o 
   1   1   1     6942.81     6845.28     55.33 o 
   2   1   1     4365.90     4357.77     55.21 o 
   3   1   1        1.97        2.83      1.20 o 
   4   1   1      589.86      652.39      7.00 o 
   5   1   1        2.96       -1.15      1.15 o 
   6   1   1       16.21       14.88      1.66 o 
   7   1   1       62.35       48.89      2.41 o 
   8   1   1        4.36        3.33      3.10 o 
   9   1   1        8.56        3.51      3.17 o 
  10   1   1        7.05       11.71      3.90 o 
   1   2   1      401.24      434.34      3.07 o 
   2   2   1     4545.48     4683.21     28.55 o 
   3   2   1     1287.91     1389.80     11.21 o 
   4   2   1      146.12      147.13      2.83 o 
   5   2   1       28.89       31.79      1.84 o 
   6   2   1       13.44       12.57      1.72 o 
   7   2   1      175.34      145.00      3.28 o 
   8   2   1        0.08       -2.63      2.63 o 
   9   2   1       23.86       29.47      3.70 o 
  10   2   1       35.50       53.10      4.72 o 
   0   3   1      481.89      584.69     21.79 o 
   1   3   1    12496.92    12102.97     79.75 o 
   2   3   1      311.84      296.28      2.51 o 
   3   3   1       10.27       11.85      0.80 o 
   4   3   1       96.70       96.15      2.51 o 
   5   3   1      311.42      305.60      4.62 o 
   6   3   1       79.65       66.58      2.71 o 
   7   3   1      146.74      134.22      3.21 o 
   8   3   1        1.20       -2.63      2.63 o 
   9   3   1       20.61       28.00      3.69 o 
  10   3   1        1.66        0.71      3.53 o 
   1   4   1    10520.02    10484.56     64.36 o 
   2   4   1     1163.84     1168.45      7.74 o 
   3   4   1      123.67      133.46      1.94 o 
   4   4   1       96.42      108.80      2.50 o 
   5   4   1      163.89      170.97      3.52 o 
   6   4   1       21.75       19.87      1.78 o 
   7   4   1        4.12       -1.82      1.82 o 
   8   4   1       50.03       48.51      3.77 o 
   9   4   1        9.30       10.37      3.33 o 
  10   4   1        8.07        5.99      3.49 o 
   0   5   1     2631.70     2516.45     23.31 o 
   1   5   1      953.97      962.23      6.83 o 
   2   5   1      959.17      957.73      5.95 o 
   3   5   1        1.61        0.73      0.62 o 
   4   5   1      108.93      101.39      2.28 o 
   5   5   1      200.01      189.85      3.42 o 
   6   5   1      208.79      205.96      3.86 o 
   7   5   1       12.65       -0.79      1.91 o 
   8   5   1       38.05       39.44      4.01 o 
   9   5   1       38.27       40.95      4.03 o 
  10   5   1        0.17        2.24      3.44 o 
   1   6   1     3871.44     3956.95     22.84 o 
   2   6   1        9.87        7.73      0.62 o 
   3   6   1      285.07      316.03      3.01 o 
   4   6   1       10.44       15.08      1.29 o 
   5   6   1      507.17      493.73      5.87 o 
   6   6   1        0.98       -1.40      1.40 o 
   7   6   1        5.93        1.90      1.97 o 
   8   6   1       64.08       72.16      4.23 o 
   9   6   1       54.73       58.16      4.40 o 
  10   6   1        0.02       -2.25      3.30 o 
   0   7   1      693.60      635.04      7.84 o 
   1   7   1      216.14      277.37      2.99 o 
   2   7   1      890.91      928.98      6.23 o 
   3   7   1       70.36       69.96      1.53 o 
   4   7   1      294.80      288.32      3.97 o 
   5   7   1       39.47       32.76      1.85 o 
   6   7   1       50.17       47.54      2.28 o 
   7   7   1      315.86      309.60      5.29 o 
   8   7   1       10.59       13.27      3.08 o 
   9   7   1       10.98       16.85      3.50 o 
  10   7   1        4.74        6.24      3.48 o 
   1   8   1       84.46       85.62      1.36 o 
   2   8   1      171.41      205.64      2.17 o 
   3   8   1       83.61       74.05      3.07 o 
   4   8   1       61.76       49.41      1.95 o 
   5   8   1      188.61      189.08      3.56 o 
   6   8   1       60.68       51.55      2.46 o 
   7   8   1      298.71      316.67      6.17 o 
   8   8   1        7.45        7.68      3.73 o 
   9   8   1        1.42       -3.02      3.02 o 
  10   8   1        4.09        2.21      5.37 o 
   0   9   1     1697.83     1586.65     15.59 o 
   1   9   1     2259.29     2305.20     14.64 o 
   2   9   1      136.87      176.30      2.17 o 
   3   9   1      172.09      181.27      3.02 o 
   4   9   1     1591.08     1646.78     14.15 o 
   5   9   1     1095.20     1075.13     10.40 o 
   6   9   1        2.33        3.31      2.19 o 
   7   9   1      112.20      102.74      4.07 o 
   8   9   1        0.65        0.52      2.72 o 
   9   9   1        9.44        5.81      3.81 o 
  10   9   1        0.55       -3.40      3.40 o 
   1  10   1      660.43      774.44      5.80 o 
   2  10   1       29.78       50.98      1.50 o 
   3  10   1     2500.19     2639.09     20.98 o 
   4  10   1      519.75      575.99      5.98 o 
   5  10   1      146.95      157.11      4.51 o 
   6  10   1      360.68      374.33      5.65 o 
   7  10   1        0.09        1.46      2.34 o 
   8  10   1       48.26       48.32      3.84 o 
   9  10   1        4.10       -2.89      2.89 o 
  10  10   1        0.62       -3.19      3.19 o 
   0  11   1       94.25       74.71      2.21 o 
   1  11   1     2835.65     3009.77     20.12 o 
   2  11   1      255.68      263.66      3.90 o 
   3  11   1     1007.70     1176.06     10.63 o 
   4  11   1       92.55       78.84      2.31 o 
   5  11   1       30.72       27.96      1.95 o 
   6  11   1      106.59      117.03      3.59 o 
   7  11   1      170.73      170.69      4.78 o 
   8  11   1       13.37       11.51      3.08 o 
   9  11   1        1.81       -3.03      3.03 o 
   1  12   1      236.92      288.48     10.03 o 
   2  12   1       11.58        9.17      1.56 o 
   3  12   1      734.83      868.09      8.53 o 
   4  12   1      559.83      539.53      6.36 o 
   5  12   1       25.48       21.50      1.84 o 
   6  12   1       39.21       47.74      3.15 o 
   7  12   1       28.23       36.61      3.01 o 
   8  12   1        0.71       -2.67      2.67 o 
   9  12   1        9.86       10.96      3.38 o 
   0  13   1     1348.04     1224.75     18.55 o 
   1  13   1        7.56        6.67      1.21 o 
   2  13   1     1314.13     1651.64     15.32 o 
   3  13   1      118.81      103.66      2.61 o 
   4  13   1       11.33       13.27      1.74 o 
   5  13   1      322.06      276.08      4.69 o 
   6  13   1        1.02        0.80      2.30 o 
   7  13   1        4.55        0.42      2.22 o 
   8  13   1        9.73        1.05      2.96 o 
   9  13   1        0.03       -2.95      2.95 o 
   1  14   1     1071.78     1329.36     14.34 o 
   2  14   1      651.03      735.25      9.22 o 
   3  14   1        5.02        4.77      1.49 o 
   4  14   1      690.79      692.72      8.49 o 
   5  14   1       20.92       22.91      2.25 o 
   6  14   1        0.20       -2.42      2.42 o 
   7  14   1        1.39        3.65      2.35 o 
   8  14   1        4.75       -2.51      2.87 o 
   9  14   1        1.84       -2.25      3.13 o 
   0  15   1      349.49      405.38     10.11 o 
   1  15   1     2683.89     2873.62     28.01 o 
   2  15   1      803.81      815.18     10.07 o 
   3  15   1      226.40      240.36      4.89 o 
   4  15   1       71.40       73.84      2.97 o 
   5  15   1      484.30      481.51      7.15 o 
   6  15   1       12.81        9.23      2.11 o 
   7  15   1       28.13       33.78      3.07 o 
   8  15   1       17.93       23.49      3.57 o 
   9  15   1        0.02       -2.57      3.16 o 
   1  16   1       42.34       49.21      3.64 o 
   2  16   1       10.84       13.28      2.46 o 
   3  16   1     1056.68     1131.12     13.33 o 
   4  16   1      119.00      117.88      3.76 o 
   5  16   1       15.56       19.54      2.94 o 
   6  16   1      136.43      135.23      4.23 o 
   7  16   1       36.23       37.28      3.48 o 
   8  16   1       19.76       20.68      5.00 o 
   9  16   1        0.00       -3.98      3.98 o 
   0  17   1        1.11        6.60      4.73 o 
   1  17   1      103.82      121.26      3.46 o 
   2  17   1        2.78        1.13      1.48 o 
   3  17   1       45.68       73.96      3.19 o 
   4  17   1      247.77      251.59      5.43 o 
   5  17   1      412.40      350.07      6.80 o 
   6  17   1        6.44        7.92      2.26 o 
   7  17   1       24.72       24.07      3.84 o 
   8  17   1        0.01        0.99      3.38 o 
   9  17   1        7.20        5.54      3.89 o 
   1  18   1      639.01      649.22      8.86 o 
   2  18   1       35.99       36.48      2.39 o 
   3  18   1       73.88       79.91      3.16 o 
   4  18   1       79.15       82.60      3.55 o 
   5  18   1       14.38        6.83      2.32 o 
   6  18   1      132.05      136.56      4.35 o 
   7  18   1       78.51       77.22      4.39 o 
   8  18   1        8.24        9.36      3.91 o 
   9  18   1       12.74       11.35      6.49 o 
   0  19   1       38.93       57.17      3.87 o 
   1  19   1      135.99      152.32      3.99 o 
   2  19   1      214.56      193.19      4.60 o 
   3  19   1        7.80        6.07      1.90 o 
   4  19   1        8.44        4.73      2.01 o 
   5  19   1        0.15       -0.93      2.95 o 
   6  19   1        2.19        1.87      2.39 o 
   7  19   1       88.99       82.94      5.13 o 
   8  19   1       12.10       10.56      4.56 o 
   9  19   1       11.01       10.87      5.77 o 
   1  20   1      204.86      187.82      4.62 o 
   2  20   1       90.92       88.58      3.34 o 
   3  20   1       94.99       84.45      3.46 o 
   4  20   1       42.74       36.47      2.84 o 
   5  20   1        4.70        0.52      2.18 o 
   6  20   1        7.48        4.32      2.45 o 
   7  20   1        0.20        4.17      3.23 o 
   8  20   1       18.68       20.45      7.51 o 
   9  20   1       15.28       15.66      5.40 o 
   0  21   1        9.30       12.28      2.76 o 
   1  21   1      107.77      108.19      3.66 o 
   2  21   1      242.81      236.82      5.37 o 
   3  21   1       46.35       44.76      2.85 o 
   4  21   1       17.68       19.69      2.55 o 
   5  21   1        1.63        1.57      2.32 o 
   6  21   1       33.88       25.74      2.99 o 
   7  21   1       12.92       24.89      3.89 o 
   8  21   1        1.84        7.02      4.60 o 
   1  22   1       68.13       69.85      3.35 o 
   2  22   1       88.13       84.08      3.52 o 
   3  22   1        4.49        0.74      2.00 o 
   4  22   1        3.85        1.11      2.17 o 
   5  22   1       47.29       42.37      3.55 o 
   6  22   1        9.22       11.95      2.68 o 
   7  22   1        9.73       11.77      3.62 o 
   8  22   1        1.73        4.20      4.81 o 
   0  23   1       50.76       51.20      4.40 o 
   1  23   1      266.24      257.15      5.77 o 
   2  23   1       97.66      111.46      4.04 o 
   3  23   1       18.57       21.73      2.72 o 
   4  23   1        6.44        8.85      2.47 o 
   5  23   1      111.20       86.68      4.19 o 
   6  23   1       12.25       10.28      2.91 o 
   7  23   1       25.61       27.99      4.12 o 
   8  23   1        5.86       14.61      5.32 o 
   1  24   1       32.53       39.86      4.41 o 
   2  24   1      401.66      394.97      7.63 o 
   3  24   1      258.67      247.20      6.12 o 
   4  24   1       77.63       68.38      3.92 o 
   5  24   1       43.78       38.95      3.33 o 
   6  24   1        0.00       -0.11      2.41 o 
   7  24   1       27.58       27.84      5.38 o 
   8  24   1        3.08        6.28      8.14 o 
   0  25   1       17.34       19.32      4.34 o 
   1  25   1      640.47      595.67     13.82 o 
   2  25   1      364.12      384.60      7.86 o 
   3  25   1       52.43       66.57      3.75 o 
   4  25   1       82.37       70.42      4.42 o 
   5  25   1        0.11       -1.11      2.38 o 
   6  25   1        6.34        3.95      3.17 o 
   7  25   1       10.86       10.39      4.90 o 
   8  25   1        4.55       15.57      5.61 o 
   1  26   1      509.60      529.77     10.77 o 
   2  26   1      108.87       90.09      4.25 o 
   3  26   1       30.48       22.74      3.07 o 
   4  26   1        6.96        6.21      3.04 o 
   5  26   1       10.43       10.73      2.82 o 
   6  26   1        7.69        6.97      3.40 o 
   7  26   1       17.41       23.76      5.61 o 
   8  26   1        5.10       16.58      5.79 o 
   0  27   1     1323.06     1265.83     27.32 o 
   1  27   1       21.29       29.70      5.02 o 
   2  27   1       20.20       12.58      2.95 o 
   3  27   1      116.42       96.13      4.56 o 
   4  27   1       33.26       22.41      3.20 o 
   5  27   1        0.92        0.71      2.61 o 
   6  27   1        4.26       -1.33      3.24 o 
   7  27   1       18.71       17.06      5.65 o 
   1  28   1       76.64      105.16      5.08 o 
   2  28   1      150.56      139.38      5.23 o 
   3  28   1       37.99       40.16      3.60 o 
   4  28   1        0.27       -2.38      2.38 o 
   5  28   1        0.15       -1.73      2.56 o 
   6  28   1        0.06       -0.25      3.37 o 
   7  28   1       19.47       24.08      5.95 o 
   0  29   1      100.16      103.23      6.72 o 
   1  29   1      969.18      934.48     15.03 o 
   2  29   1       13.45       19.75      3.26 o 
   3  29   1       29.57       18.38      3.06 o 
   4  29   1       14.62       14.44      3.08 o 
   5  29   1       10.09        4.58      3.32 o 
   6  29   1        1.69       -1.33      3.49 o 
   7  29   1        6.40       13.34      5.58 o 
   1  30   1      361.34      347.85      7.96 o 
   2  30   1        0.66       -2.39      2.63 o 
   3  30   1        0.51        1.64      2.81 o 
   4  30   1       22.49       18.95      3.35 o 
   5  30   1       16.30       10.27      3.17 o 
   6  30   1        0.54        1.27      3.62 o 
   7  30   1        1.12        1.02      8.62 o 
   0  31   1       24.60       15.78      5.31 o 
   1  31   1       40.95       65.96      4.34 o 
   2  31   1       16.59       19.81      3.39 o 
   3  31   1        1.54        4.13      2.80 o 
   4  31   1        1.53        1.51      2.82 o 
   5  31   1       14.05       18.15      3.56 o 
   6  31   1       19.35       28.10      4.63 o 
   1  32   1        0.78        1.90      3.51 o 
   2  32   1       56.80       59.55      4.38 o 
   3  32   1       68.96       80.25      4.78 o 
   4  32   1        0.20        1.15      3.01 o 
   5  32   1       18.71       30.63      3.97 o 
   6  32   1        0.01       -2.84      3.82 o 
   0  33   1       10.06        8.63      4.45 o 
   1  33   1       27.40       23.40      3.47 o 
   2  33   1       23.88       26.80      3.70 o 
   3  33   1       29.96       25.77      3.87 o 
   4  33   1       13.39       15.55      3.51 o 
   5  33   1        6.92        9.85      4.17 o 
   6  33   1        0.85       -0.03      5.35 o 
   1  34   1       17.32       13.87      4.61 o 
   2  34   1        0.09        3.16      3.22 o 
   3  34   1        0.06        1.63      3.13 o 
   4  34   1        7.70        2.93      3.31 o 
   5  34   1        4.96        5.17      4.27 o 
   6  34   1        0.13        1.34      5.44 o 
   0  35   1       14.33       16.45      4.95 o 
   1  35   1       15.49       22.54      3.65 o 
   2  35   1        5.41        6.41      3.27 o 
   3  35   1        3.61        5.53      3.36 o 
   4  35   1       24.80       38.76      4.36 o 
   5  35   1       28.17       33.63      5.55 o 
   1  36   1        6.45        9.26      3.43 o 
   2  36   1        2.74       -0.02      3.17 o 
   3  36   1       21.13       25.77      4.07 o 
   4  36   1       39.71       52.29      4.96 o 
   5  36   1        8.88       17.45      4.79 o 
   0  37   1        0.48       -0.74      7.92 o 
   1  37   1       10.58        4.33      3.53 o 
   2  37   1        0.16        1.86      3.52 o 
   3  37   1       34.61       40.02      4.63 o 
   4  37   1        4.40        6.87      3.75 o 
   1  38   1       17.03       24.39      4.12 o 
   2  38   1        0.00        3.33      3.73 o 
   3  38   1        1.42        5.58      3.74 o 
   4  38   1        4.94        5.45      3.96 o 
   0  39   1       24.56       30.32      6.47 o 
   1  39   1       22.06       31.11      4.60 o 
   2  39   1       13.54       15.39      4.30 o 
   3  39   1        0.02       -3.66      3.66 o 
   1  40   1       22.63       24.71      4.47 o 
   2  40   1       15.12       26.56      4.56 o 
   3  40   1        7.98       11.24      4.26 o 
   0  41   1        4.24        1.74      5.39 o 
   1  41   1        8.28        9.28      4.23 o 
   2  41   1       13.48       20.70      4.56 o 
   0   0   2    29422.32    25756.17   2245.45 o 
   1   0   2    18482.07    17557.56    293.99 o 
   2   0   2      214.61      214.07      5.46 o 
   3   0   2     3344.26     3490.94     56.09 o 
   4   0   2     1840.51     2014.08     19.54 o 
   5   0   2      115.43      102.37      2.94 o 
   6   0   2        0.95       -0.60      1.39 o 
   7   0   2       38.52       35.33      4.38 o 
   8   0   2       63.19       62.22      5.60 o 
   9   0   2        0.35       -5.44      5.44 o 
  10   0   2        6.75       16.06     10.45 o 
   1   1   2    11159.28    11241.30     93.55 o 
   2   1   2     7517.34     7720.46     59.22 o 
   3   1   2     1756.15     1827.56     22.57 o 
   4   1   2        5.70       -1.19      1.19 o 
   5   1   2       66.78       59.03      1.70 o 
   6   1   2        2.34       -0.36      1.32 o 
   7   1   2       60.26       66.02      3.57 o 
   8   1   2       69.77       74.15      4.99 o 
   9   1   2        0.04       -2.92      2.92 o 
  10   1   2       10.78       19.35      3.90 o 
   0   2   2     2200.61     2399.80     22.39 o 
   1   2   2    17562.85    17026.35    139.47 o 
   2   2   2     3853.57     3976.30     28.41 o 
   3   2   2       26.73       24.96      2.46 o 
   4   2   2      386.04      406.63      4.62 o 
   5   2   2        1.33       -0.84      0.88 o 
   6   2   2        1.46       -1.27      1.27 o 
   7   2   2        4.23       -2.16      2.16 o 
   8   2   2        6.06        5.79      3.96 o 
   9   2   2        8.36        7.59      3.19 o 
  10   2   2       15.65       26.56      4.12 o 
   1   3   2    10147.62    10370.24     71.97 o 
   2   3   2     4645.53     4627.07     32.30 o 
   3   3   2       43.22       46.55      1.43 o 
   4   3   2       24.02       30.90      1.74 o 
   5   3   2      130.24      122.62      2.34 o 
   6   3   2       18.55       20.01      1.42 o 
   7   3   2        1.26       -2.27      2.27 o 
   8   3   2       41.16       44.31      3.27 o 
   9   3   2       37.27       44.28      4.03 o 
  10   3   2        0.39        7.79      3.59 o 
   0   4   2      212.62      165.64      2.86 o 
   1   4   2     5798.70     5970.16     44.19 o 
   2   4   2      334.00      383.58      2.91 o 
   3   4   2      156.89      147.27      1.90 o 
   4   4   2        2.18       -0.70      0.70 o 
   5   4   2       34.67       42.99      2.07 o 
   6   4   2        0.41       -0.63      1.47 o 
   7   4   2        0.00       -2.13      2.13 o 
   8   4   2        3.71       -0.28      3.18 o 
   9   4   2        7.28        6.15      3.21 o 
  10   4   2        2.27        6.09      3.54 o 
   1   5   2        8.64        5.46      0.57 o 
   2   5   2      816.70      845.17      6.30 o 
   3   5   2     1482.33     1515.02     10.52 o 
   4   5   2      500.43      501.45      8.70 o 
   5   5   2     1125.97     1138.17     13.07 o 
   6   5   2      148.38      139.53      4.81 o 
   7   5   2        0.00       -1.90      1.90 o 
   8   5   2        0.45       -2.27      2.27 o 
   9   5   2        1.24        2.59      3.72 o 
  10   5   2        1.61        9.05      3.58 o 
   0   6   2       46.54       21.94      1.15 o 
   1   6   2     1771.70     1812.33     11.61 o 
   2   6   2       86.71      113.28      1.62 o 
   3   6   2     1380.17     1451.57     10.94 o 
   4   6   2     1230.63     1213.06     11.85 o 
   5   6   2       11.15        4.17      1.21 o 
   6   6   2        0.02        0.19      1.34 o 
   7   6   2      306.96      305.45      6.37 o 
   8   6   2        0.44       -2.16      2.16 o 
   9   6   2       22.38       21.75      3.60 o 
  10   6   2       10.10        9.99      3.74 o 
   1   7   2        0.07        0.15      0.50 o 
   2   7   2      118.49      149.00      1.88 o 
   3   7   2     1434.24     1404.43     10.11 o 
   4   7   2        7.24        7.72      1.34 o 
   5   7   2      176.46      170.67      3.77 o 
   6   7   2       20.92       19.63      2.19 o 
   7   7   2       93.00       98.53      3.88 o 
   8   7   2        0.64       -2.19      2.19 o 
   9   7   2       12.50        9.45      3.30 o 
  10   7   2        4.71       -1.57      3.46 o 
   0   8   2      267.63      412.26      5.21 o 
   1   8   2      418.70      417.36      3.55 o 
   2   8   2       13.92       25.90      0.99 o 
   3   8   2       93.29       92.77      2.91 o 
   4   8   2       16.27       31.97      1.49 o 
   5   8   2        1.21        0.24      1.26 o 
   6   8   2       34.26       27.53      3.60 o 
   7   8   2        0.23        2.40      2.15 o 
   8   8   2       14.97        9.59      2.60 o 
   9   8   2        3.43       -2.92      2.92 o 
  10   8   2        1.26       -3.36      3.36 o 
   1   9   2     1691.94     1828.77     12.67 o 
   2   9   2       74.78      114.35      1.83 o 
   3   9   2        2.97        5.17      1.96 o 
   4   9   2       41.77       39.72      1.66 o 
   5   9   2        2.32        4.15      1.41 o 
   6   9   2        4.47        3.01      1.82 o 
   7   9   2       25.08       31.91      2.89 o 
   8   9   2        0.08        1.07      2.43 o 
   9   9   2        0.47       -1.37      5.07 o 
  10   9   2        4.19        2.40      3.60 o 
   0  10   2       23.12       10.04      1.07 o 
   1  10   2        4.14        5.09      0.75 o 
   2  10   2     1787.73     1809.33     14.82 o 
   3  10   2     1665.36     1745.88     14.62 o 
   4  10   2      136.14      159.33      2.87 o 
   5  10   2       40.06       32.54      1.97 o 
   6  10   2       14.60        9.23      2.99 o 
   7  10   2       66.91       70.16      3.44 o 
   8  10   2       53.92       53.44      3.51 o 
   9  10   2       18.45       20.17      3.66 o 
   1  11   2      812.10      832.52      8.45 o 
   2  11   2       95.28       98.98      4.68 o 
   3  11   2      821.18      819.25      8.07 o 
   4  11   2        1.76        2.88      1.25 o 
   5  11   2      420.65      403.95      5.49 o 
   6  11   2      255.26      252.07      4.71 o 
   7  11   2        1.62        0.13      2.23 o 
   8  11   2        0.17        1.04      2.65 o 
   9  11   2        4.61        1.27      3.17 o 
   0  12   2     1139.97      993.04     12.72 o 
   1  12   2      583.47      658.79      7.20 o 
   2  12   2     1392.53     1653.31     15.22 o 
   3  12   2       16.32       13.93      1.39 o 
   4  12   2       36.68       26.41      1.75 o 
   5  12   2      192.69      178.31      4.11 o 
   6  12   2      552.14      507.82      8.46 o 
   7  12   2       63.18       64.89      3.47 o 
   8  12   2       29.25       28.26      3.11 o 
   9  12   2        1.61       -2.99      2.99 o 
   1  13   2     1157.79     1297.44     12.44 o 
   2  13   2     1251.13     1409.61     13.48 o 
   3  13   2      700.16      735.29      7.66 o 
   4  13   2      621.48      657.41      7.39 o 
   5  13   2      447.17      440.26      6.61 o 
   6  13   2      335.35      334.98      5.56 o 
   7  13   2       23.74       19.35      2.71 o 
   8  13   2        2.13        1.36      2.64 o 
   9  13   2        0.04       -2.87      3.10 o 
   0  14   2        0.04        0.62      5.69 o 
   1  14   2       27.72       41.94      1.94 o 
   2  14   2     1581.76     1644.63     15.48 o 
   3  14   2       29.14       47.73      2.10 o 
   4  14   2      103.62       96.20      3.20 o 
   5  14   2      303.97      296.04      5.46 o 
   6  14   2      315.87      333.61      6.09 o 
   7  14   2       40.88       42.14      3.60 o 
   8  14   2        7.93       -0.05      2.85 o 
   9  14   2        4.16        3.37      3.32 o 
   1  15   2     1498.63     1546.93     16.50 o 
   2  15   2      212.63      209.96      4.65 o 
   3  15   2     1117.47     1091.02     12.82 o 
   4  15   2       46.32       47.55      2.54 o 
   5  15   2       51.44       57.75      2.94 o 
   6  15   2       80.26       89.40      3.64 o 
   7  15   2        0.59        3.85      2.69 o 
   8  15   2       10.86        8.78      3.58 o 
   9  15   2        0.54       -3.48      3.48 o 
   0  16   2      481.52      476.77      9.82 o 
   1  16   2      131.15      136.68      4.41 o 
   2  16   2        0.02       -0.81      1.47 o 
   3  16   2     1116.66     1167.38     13.71 o 
   4  16   2        0.93       -1.58      1.62 o 
   5  16   2       96.20      102.47      3.70 o 
   6  16   2       24.52       28.96      3.04 o 
   7  16   2       35.24       29.81      3.38 o 
   8  16   2        3.78        2.32      3.81 o 
   9  16   2        2.97       -3.08      3.57 o 
   1  17   2      292.83      307.63      5.52 o 
   2  17   2        9.62       10.82      1.80 o 
   3  17   2       54.69       81.16      3.67 o 
   4  17   2      175.40      163.75      4.48 o 
   5  17   2        7.41        2.26      2.02 o 
   6  17   2        0.32        2.03      2.51 o 
   7  17   2        8.90       11.99      4.27 o 
   8  17   2        8.97        4.73      3.65 o 
   9  17   2        1.08       -1.56      4.08 o 
   0  18   2      470.76      547.35     11.32 o 
   1  18   2        0.14        4.86      1.57 o 
   2  18   2       67.63       72.01      3.04 o 
   3  18   2      253.85      248.35      5.61 o 
   4  18   2        2.21        0.72      2.59 o 
   5  18   2       32.10       42.31      3.06 o 
   6  18   2        5.58        7.72      3.49 o 
   7  18   2        4.96       13.58      3.17 o 
   8  18   2        5.48        9.46      4.00 o 
   9  18   2        0.01       -1.46      3.96 o 
   1  19   2       15.30       14.05      1.91 o 
   2  19   2        2.55        2.77      1.75 o 
   3  19   2       53.31       54.59      3.08 o 
   4  19   2       47.54       45.61      3.05 o 
   5  19   2      140.82      155.08      4.78 o 
   6  19   2       23.34       27.56      3.30 o 
   7  19   2       96.20      111.57      5.23 o 
   8  19   2        0.15        7.51      5.82 o 
   9  19   2        7.01       11.98      6.84 o 
   0  20   2       49.79       45.74      3.90 o 
   1  20   2      353.72      343.18      6.26 o 
   2  20   2        0.50       -1.48      1.48 o 
   3  20   2        8.95        8.21      2.01 o 
   4  20   2       97.25       93.61      3.93 o 
   5  20   2       35.22       45.39      3.27 o 
   6  20   2        0.05        0.12      3.83 o 
   7  20   2       98.53      114.82      6.96 o 
   8  20   2       15.04       10.90      4.04 o 
   1  21   2        3.40        2.97      1.71 o 
   2  21   2        4.38        0.41      1.81 o 
   3  21   2      103.51       99.81      3.94 o 
   4  21   2       85.80       92.42      3.91 o 
   5  21   2      480.21      450.40      8.32 o 
   6  21   2      153.72      148.32      6.25 o 
   7  21   2        9.91       13.59      5.15 o 
   8  21   2        4.31        1.67      4.45 o 
   0  22   2      319.94      287.92     10.89 o 
   1  22   2       58.92       46.57      2.92 o 
   2  22   2       14.22       20.53      2.49 o 
   3  22   2       16.62       16.06      2.49 o 
   4  22   2        2.84        1.03      2.10 o 
   5  22   2       24.74       46.02      3.44 o 
   6  22   2        0.12        3.54      3.15 o 
   7  22   2        5.26        7.16      4.34 o 
   8  22   2        3.10       12.56      5.02 o 
   1  23   2      200.62      180.21      5.03 o 
   2  23   2      114.27      120.71      4.38 o 
   3  23   2        5.18        0.39      2.25 o 
   4  23   2        4.84       -0.32      2.19 o 
   5  23   2        2.06        2.44      2.43 o 
   6  23   2        2.73        8.75      3.26 o 
   7  23   2        0.00       -2.70      3.40 o 
   8  23   2       31.86       38.37      9.65 o 
   0  24   2      798.02      849.41     21.59 o 
   1  24   2      161.88      155.73      4.86 o 
   2  24   2      381.54      346.27      9.64 o 
   3  24   2        3.44        1.49      2.23 o 
   4  24   2      152.84      125.47      4.83 o 
   5  24   2        3.62       -1.28      2.35 o 
   6  24   2        3.93        0.12      3.20 o 
   7  24   2        8.83       10.53      3.90 o 
   8  24   2        0.00        8.18      7.57 o 
   1  25   2      466.22      457.72     10.49 o 
   2  25   2      342.75      353.58      7.45 o 
   3  25   2      189.29      170.57      5.30 o 
   4  25   2       15.53       22.06      3.07 o 
   5  25   2        3.25        3.33      2.50 o 
   6  25   2        3.62       -0.82      3.18 o 
   7  25   2       59.23       73.97      5.58 o 
   8  25   2       15.71       22.64      5.97 o 
   0  26   2      740.80      650.53     14.94 o 
   1  26   2      144.95      144.91      7.60 o 
   2  26   2        1.62        4.66      2.55 o 
   3  26   2      236.45      202.42      5.90 o 
   4  26   2      106.81       98.94      4.94 o 
   5  26   2       15.63       23.54      3.09 o 
   6  26   2        1.98        4.16      3.45 o 
   7  26   2        0.53        5.66      3.84 o 
   1  27   2      324.15      297.39      6.99 o 
   2  27   2       39.97       28.69      3.22 o 
   3  27   2       57.32       58.55      4.59 o 
   4  27   2        3.36        2.58      2.50 o 
   5  27   2        6.02        7.67      2.83 o 
   6  27   2        0.03       -2.50      5.37 o 
   7  27   2        1.37       -0.01      4.27 o 
   0  28   2       99.14       90.44      6.56 o 
   1  28   2      478.41      440.37      8.63 o 
   2  28   2        5.62        6.79      2.70 o 
   3  28   2       41.49       38.51      3.48 o 
   4  28   2        0.00        1.00      2.59 o 
   5  28   2        0.56       -3.04      3.04 o 
   6  28   2        0.04       -3.31      3.31 o 
   7  28   2        0.03       -2.19      4.85 o 
   1  29   2       85.23       96.66      4.92 o 
   2  29   2      108.50      104.43      6.66 o 
   3  29   2        0.24        0.84      2.56 o 
   4  29   2        6.65       10.99      2.95 o 
   5  29   2        5.71        4.26      3.53 o 
   6  29   2        0.13       -3.15      4.47 o 
   7  29   2        3.89       -4.03      5.11 o 
   0  30   2        0.00       -3.74      3.74 o 
   1  30   2       82.94      100.02      5.61 o 
   2  30   2       11.18       16.57      3.11 o 
   3  30   2        0.03       -0.95      3.24 o 
   4  30   2        5.38        5.90      2.93 o 
   5  30   2       12.67       10.43      5.64 o 
   6  30   2        3.15       -1.72      4.01 o 
   7  30   2        0.97       -0.63      4.96 o 
   1  31   2        6.43        8.30      2.93 o 
   2  31   2        0.86        2.90      2.78 o 
   3  31   2       84.90       83.02      4.75 o 
   4  31   2       18.69       19.32      3.89 o 
   5  31   2       15.01       13.62      3.93 o 
   6  31   2        0.28       -4.02      4.02 o 
   0  32   2       81.34       73.97      6.55 o 
   1  32   2       12.80        8.43      3.15 o 
   2  32   2        0.00       -2.78      2.78 o 
   3  32   2       60.54       60.44      4.31 o 
   4  32   2       48.80       52.30      4.62 o 
   5  32   2        1.38        2.10      3.98 o 
   6  32   2        2.80       -0.44      4.27 o 
   1  33   2       19.60       23.70      3.68 o 
   2  33   2        7.92        0.35      2.83 o 
   3  33   2       94.70       99.52      5.21 o 
   4  33   2        5.88        4.06      3.23 o 
   5  33   2        0.33        2.60      4.10 o 
   6  33   2        1.74        3.28      4.44 o 
   0  34   2        7.36        0.51      4.31 o 
   1  34   2       25.13       24.97      3.62 o 
   2  34   2       10.75        9.99      3.35 o 
   3  34   2       18.95       23.91      3.83 o 
   4  34   2        0.76       -3.26      3.26 o 
   5  34   2        0.56        3.92      4.29 o 
   1  35   2        3.74        4.97      3.11 o 
   2  35   2        2.50        5.96      4.74 o 
   3  35   2        3.01        8.41      3.49 o 
   4  35   2       14.44       15.95      4.69 o 
   5  35   2       11.04       16.03      5.10 o 
   0  36   2        2.31        1.25      4.42 o 
   1  36   2        1.00        2.81      3.27 o 
   2  36   2       50.57       75.98      5.06 o 
   3  36   2       19.85       25.77      4.06 o 
   4  36   2       22.08       24.68      4.97 o 
   5  36   2        3.02       10.03      4.71 o 
   1  37   2        0.17       -0.86      3.19 o 
   2  37   2        2.55        0.76      3.57 o 
   3  37   2        0.49       -3.56      3.56 o 
   4  37   2        0.29        5.21      4.57 o 
   0  38   2        8.61       10.54      8.46 o 
   1  38   2        0.00       -3.21      3.35 o 
   2  38   2       17.74       20.17      4.40 o 
   3  38   2        2.43        8.60      3.97 o 
   4  38   2        8.10       17.74      5.22 o 
   1  39   2        7.28        6.55      3.81 o 
   2  39   2       20.55       20.09      4.37 o 
   3  39   2       33.39       46.45      5.33 o 
   0  40   2       13.80        9.12      7.43 o 
   1  40   2        0.23       -3.53      3.53 o 
   2  40   2        8.55       12.00      4.24 o 
   1  41   2        1.82       -0.27      3.76 o 
   1   0   3      732.74      723.67      9.05 o 
   2   0   3     1207.79     1296.87     19.36 o 
   3   0   3       46.15       38.40      3.80 o 
   4   0   3       41.76       31.76      2.43 o 
   5   0   3        7.00       11.80      2.37 o 
   6   0   3       12.69        5.68      2.95 o 
   7   0   3       95.25      112.96      6.68 o 
   8   0   3       88.39       98.45     10.78 o 
   9   0   3        0.00       -1.12      4.08 o 
  10   0   3        4.29       22.17      5.29 o 
   0   1   3    10401.70    10545.45     94.31 o 
   1   1   3     9541.93     9672.36     71.24 o 
   2   1   3      394.33      402.02      5.87 o 
   3   1   3      119.37      130.44      2.05 o 
   4   1   3      301.71      374.88      5.24 o 
   5   1   3       97.95      113.23      3.10 o 
   6   1   3      203.18      190.74      4.52 o 
   7   1   3        0.89       -2.45      2.45 o 
   8   1   3       54.01       53.07      3.81 o 
   9   1   3        1.92        1.25      3.07 o 
  10   1   3        2.66       16.52      3.62 o 
   1   2   3        6.46        4.83      2.34 o 
   2   2   3     4177.66     4485.65     37.57 o 
   3   2   3      596.23      640.37      6.45 o 
   4   2   3       22.96       30.17      1.68 o 
   5   2   3        0.00        0.44      1.40 o 
   6   2   3        1.45       -0.93      1.81 o 
   7   2   3        3.73        0.27      2.13 o 
   8   2   3       21.55       21.53      3.10 o 
   9   2   3        6.07        7.29      3.26 o 
  10   2   3       32.05       49.42      4.44 o 
   0   3   3     4708.90     5063.89     45.81 o 
   1   3   3     2166.57     2140.11     15.42 o 
   2   3   3      812.95      757.54      6.96 o 
   3   3   3     1170.03     1270.17     11.63 o 
   4   3   3      106.41       93.56      2.46 o 
   5   3   3        0.01       -1.36      1.36 o 
   6   3   3       82.60       74.52      3.21 o 
   7   3   3        1.29       -2.04      2.04 o 
   8   3   3        0.45        1.80      2.71 o 
   9   3   3       41.19       54.52      5.22 o 
  10   3   3        1.26        9.98      3.48 o 
   1   4   3      567.09      537.31      5.13 o 
   2   4   3     1239.54     1254.63     12.75 o 
   3   4   3     1138.06     1128.27     10.53 o 
   4   4   3        1.16        0.19      1.14 o 
   5   4   3        0.72       -1.41      1.41 o 
   6   4   3        6.41       -1.82      1.82 o 
   7   4   3       29.18       27.55      2.82 o 
   8   4   3      164.66      170.73      4.96 o 
   9   4   3       32.07       45.10      4.25 o 
  10   4   3        0.06       -1.41      3.26 o 
   0   5   3     7486.28     7445.21     76.86 o 
   1   5   3       30.24       12.63      0.92 o 
   2   5   3      351.07      337.05      3.84 o 
   3   5   3     4619.62     4648.35     42.97 o 
   4   5   3      115.52      103.48      2.41 o 
   5   5   3       66.84       55.76      2.55 o 
   6   5   3        2.07       -1.76      1.85 o 
   7   5   3        2.71       -0.07      2.22 o 
   8   5   3        1.75        1.34      2.42 o 
   9   5   3        9.76       14.17      3.38 o 
  10   5   3        2.30        1.12      3.34 o 
   1   6   3      524.48      558.72      4.98 o 
   2   6   3       15.00       12.59      0.91 o 
   3   6   3     1765.36     1673.42     16.91 o 
   4   6   3        0.71        0.25      1.08 o 
   5   6   3       90.01       84.65      3.09 o 
   6   6   3      211.41      199.86      4.86 o 
   7   6   3        0.45       -2.09      2.09 o 
   8   6   3       10.59        4.46      2.55 o 
   9   6   3        5.03        6.85      3.19 o 
  10   6   3        0.07       -2.29      3.38 o 
   0   7   3       83.12      108.50      2.66 o 
   1   7   3       65.73       82.88      1.66 o 
   2   7   3       90.60       86.89      2.22 o 
   3   7   3      104.47       93.98      2.00 o 
   4   7   3        1.16        2.11      0.96 o 
   5   7   3      393.04      368.70      7.56 o 
   6   7   3      197.66      192.42      4.44 o 
   7   7   3        3.36        0.50      2.03 o 
   8   7   3        8.57        4.14      2.55 o 
   9   7   3       23.54       24.29      3.71 o 
   1   8   3     1099.91     1101.80      8.27 o 
   2   8   3      349.35      334.35      3.91 o 
   3   8   3        6.46        7.38      1.03 o 
   4   8   3      216.48      200.73      3.29 o 
   5   8   3      123.67      110.56      2.56 o 
   6   8   3        5.70        4.87      2.40 o 
   7   8   3       80.32       87.88      3.79 o 
   8   8   3       42.72       42.83      3.41 o 
   9   8   3        3.37       -0.46      3.06 o 
   0   9   3      328.59      302.39      4.51 o 
   1   9   3        4.81        4.11      0.79 o 
   2   9   3      643.46      605.50      5.11 o 
   3   9   3       15.11       13.81      1.13 o 
   4   9   3       40.07       47.89      1.61 o 
   5   9   3      100.22       95.97      2.57 o 
   6   9   3        1.01        1.15      2.42 o 
   7   9   3      191.31      190.67      4.95 o 
   8   9   3        1.42       -1.38      2.39 o 
   9   9   3       11.62       13.38      3.41 o 
   1  10   3      327.88      347.85      4.17 o 
   2  10   3       10.54       13.51      1.14 o 
   3  10   3        7.86        5.01      1.35 o 
   4  10   3     1610.29     1615.35     15.67 o 
   5  10   3      389.96      377.16      5.12 o 
   6  10   3      276.09      265.69      5.41 o 
   7  10   3       17.14       26.11      2.76 o 
   8  10   3       19.07       10.47      2.77 o 
   9  10   3       16.76       21.84      3.70 o 
   0  11   3     3547.21     3800.56     35.56 o 
   1  11   3     1080.14     1062.72     10.41 o 
   2  11   3       20.43       24.74      2.20 o 
   3  11   3        8.74        9.37      1.23 o 
   4  11   3       75.79       90.54      3.07 o 
   5  11   3       10.09        8.41      1.89 o 
   6  11   3      290.15      273.81      6.46 o 
   7  11   3        5.47        3.38      2.26 o 
   8  11   3       10.15       11.65      2.85 o 
   9  11   3        5.23       12.24      3.46 o 
   1  12   3       33.49       38.08      1.83 o 
   2  12   3      741.77      690.73      7.09 o 
   3  12   3        0.68       -0.32      1.05 o 
   4  12   3      289.48      290.91      4.40 o 
   5  12   3       97.52       74.53      3.19 o 
   6  12   3       30.59       49.92      3.60 o 
   7  12   3        5.50        3.19      2.60 o 
   8  12   3       43.58       44.59      3.96 o 
   9  12   3        6.05        4.88      3.77 o 
   0  13   3     1266.32     1535.16     18.73 o 
   1  13   3     2834.27     2841.06     24.65 o 
   2  13   3     2286.63     2388.45     21.20 o 
   3  13   3      357.96      308.94      4.40 o 
   4  13   3      523.32      482.37      6.06 o 
   5  13   3      243.02      268.81      4.56 o 
   6  13   3      486.08      490.60      8.88 o 
   7  13   3        0.08       -2.36      2.36 o 
   8  13   3        0.02       -1.42      2.77 o 
   9  13   3       18.86       16.15      4.29 o 
   1  14   3       27.14       30.61      1.82 o 
   2  14   3      100.15      109.62      5.07 o 
   3  14   3       56.71       66.05      2.79 o 
   4  14   3      336.42      321.84      4.90 o 
   5  14   3      201.51      194.63      4.76 o 
   6  14   3       48.22       56.16      3.86 o 
   7  14   3       13.61        7.46      3.95 o 
   8  14   3       28.16       26.08      3.64 o 
   9  14   3        0.01       -3.60      3.60 o 
   0  15   3     2986.39     2992.69     41.36 o 
   1  15   3      866.56      885.31     10.74 o 
   2  15   3        1.79        5.08      1.37 o 
   3  15   3      209.76      177.00      3.50 o 
   4  15   3        1.03        2.62      1.55 o 
   5  15   3       10.69       11.21      2.13 o 
   6  15   3      211.56      185.70      5.75 o 
   7  15   3        3.90        5.53      2.87 o 
   8  15   3        3.01        1.19      3.02 o 
   9  15   3       16.92       10.77      4.28 o 
   1  16   3      157.05      155.13      3.91 o 
   2  16   3      105.40       97.58      3.27 o 
   3  16   3      366.23      357.15      6.16 o 
   4  16   3      383.26      387.93      6.21 o 
   5  16   3      135.22      131.91      5.52 o 
   6  16   3      158.35      144.71      6.77 o 
   7  16   3       78.19       79.55      4.56 o 
   8  16   3       31.74       35.93      4.69 o 
   9  16   3        1.45        1.53      4.05 o 
   0  17   3      112.83      123.87      5.04 o 
   1  17   3       10.41        3.76      1.57 o 
   2  17   3      137.90       95.27      3.29 o 
   3  17   3        0.00        3.34      1.71 o 
   4  17   3        1.78        3.53      2.04 o 
   5  17   3      321.26      299.69      5.93 o 
   6  17   3        0.61        4.01      2.75 o 
   7  17   3      151.45      159.75      5.76 o 
   8  17   3        0.15       -2.54      3.04 o 
   9  17   3        1.26       -3.87      3.87 o 
   1  18   3      396.49      403.43      6.74 o 
   2  18   3       39.63       44.52      2.60 o 
   3  18   3       83.38       77.22      3.36 o 
   4  18   3       22.61       23.22      2.49 o 
   5  18   3       27.63       24.84      3.16 o 
   6  18   3        6.90       11.32      2.93 o 
   7  18   3       23.04       29.62      3.63 o 
   8  18   3        3.27        3.37      3.28 o 
   9  18   3        0.36        1.05      4.72 o 
   0  19   3       33.59       27.35      3.21 o 
   1  19   3        8.33        6.27      1.77 o 
   2  19   3       13.70       23.54      2.32 o 
   3  19   3        5.81        3.38      1.91 o 
   4  19   3        4.90        4.34      2.09 o 
   5  19   3       33.11       42.60      3.12 o 
   6  19   3       64.67       60.28      4.12 o 
   7  19   3       27.76       33.37      3.89 o 
   8  19   3        8.80        5.63      3.31 o 
   1  20   3      171.99      163.29      5.29 o 
   2  20   3       21.60       26.99      2.40 o 
   3  20   3      233.85      221.46      5.30 o 
   4  20   3       47.56       52.22      3.25 o 
   5  20   3        0.06       -2.09      2.09 o 
   6  20   3        0.21       -0.36      2.99 o 
   7  20   3       18.95       16.13      3.98 o 
   8  20   3        1.70        1.51      3.86 o 
   0  21   3      742.45      820.69     17.33 o 
   1  21   3       32.71       32.14      2.58 o 
   2  21   3        0.02        0.11      1.86 o 
   3  21   3      394.22      394.64      7.40 o 
   4  21   3       98.61       83.21      3.88 o 
   5  21   3       77.75       76.56      4.28 o 
   6  21   3        0.05        1.40      3.14 o 
   7  21   3       15.02       11.89      3.69 o 
   8  21   3        0.57        1.59      4.48 o 
   1  22   3        0.01       -1.46      1.71 o 
   2  22   3       75.32       85.08      3.85 o 
   3  22   3      211.03      214.67      5.53 o 
   4  22   3       14.13       11.01      2.47 o 
   5  22   3        9.44        9.43      3.27 o 
   6  22   3        1.46       -2.45      3.09 o 
   7  22   3       14.62       19.27      3.99 o 
   8  22   3       32.00       37.74      5.95 o 
   0  23   3      195.40      150.62      6.75 o 
   1  23   3      126.77      134.39      4.46 o 
   2  23   3        0.44       10.19      2.66 o 
   3  23   3       10.22        1.89      2.27 o 
   4  23   3        3.00       -0.22      2.37 o 
   5  23   3        7.25        1.23      3.09 o 
   6  23   3       18.16       21.89      5.20 o 
   7  23   3        2.41       -4.02      4.02 o 
   8  23   3        0.74        0.49      4.92 o 
   1  24   3      243.43      257.70      6.21 o 
   2  24   3      998.87      958.21     13.25 o 
   3  24   3       15.65        7.43      2.52 o 
   4  24   3       22.51       18.14      2.91 o 
   5  24   3        2.32        7.14      3.33 o 
   6  24   3        2.24        2.82      3.33 o 
   7  24   3        5.38        6.71      3.89 o 
   8  24   3       13.97       24.49      8.60 o 
   0  25   3      409.73      387.64     10.84 o 
   1  25   3      662.59      628.99     10.13 o 
   2  25   3      173.51      182.12      6.46 o 
   3  25   3        0.62       -0.46      3.52 o 
   4  25   3       55.64       40.36      3.43 o 
   5  25   3        2.11       -0.59      3.07 o 
   6  25   3       32.67       41.30      4.66 o 
   7  25   3        0.62       -2.30      5.06 o 
   8  25   3       12.78       18.30      5.77 o 
   1  26   3      113.02      115.30      4.68 o 
   2  26   3        1.36        1.73      2.51 o 
   3  26   3        0.90       -1.54      2.29 o 
   4  26   3        4.36        1.24      2.49 o 
   5  26   3        4.29        0.07      3.20 o 
   6  26   3        9.43       11.89      3.99 o 
   7  26   3       16.72       21.01      4.57 o 
   0  27   3     1335.65     1174.84     26.32 o 
   1  27   3       20.44       19.78      3.06 o 
   2  27   3        9.18        9.57      2.66 o 
   3  27   3        0.28       -2.36      2.36 o 
   4  27   3       30.54       16.95      3.13 o 
   5  27   3       18.69       18.59      3.89 o 
   6  27   3       25.17       28.55      4.53 o 
   7  27   3        0.35       -2.19      3.91 o 
   1  28   3      276.39      254.29      6.73 o 
   2  28   3       89.11       87.05      4.57 o 
   3  28   3       59.60       66.60      4.07 o 
   4  28   3       10.09        8.98      2.95 o 
   5  28   3        4.69        1.69      3.39 o 
   6  28   3        1.58        3.97      3.95 o 
   7  28   3        0.93       -3.95      3.95 o 
   0  29   3       21.68       16.57      4.43 o 
   1  29   3       11.09       14.57      3.12 o 
   2  29   3       32.36       33.47      3.53 o 
   3  29   3      112.95       96.08      4.80 o 
   4  29   3        1.18        0.51      2.74 o 
   5  29   3        4.32        5.04      4.20 o 
   6  29   3        0.06       -5.63      5.63 o 
   7  29   3        1.11        0.88      4.26 o 
   1  30   3        1.09       -1.88      2.63 o 
   2  30   3       59.43       61.44      4.16 o 
   3  30   3       20.83       26.57      3.54 o 
   4  30   3        0.82       -0.17      2.83 o 
   5  30   3        0.00       -3.49      3.49 o 
   6  30   3        0.15       -3.45      3.45 o 
   0  31   3      193.05      216.65      9.50 o 
   1  31   3        0.06       -2.65      2.65 o 
   2  31   3       35.50       44.19      3.90 o 
   3  31   3      167.47      166.70      6.79 o 
   4  31   3        0.07        2.98      3.52 o 
   5  31   3        1.46       -3.67      3.67 o 
   6  31   3        2.99        2.71      4.19 o 
   1  32   3        2.96       -0.26      3.19 o 
   2  32   3       16.98        7.55      3.05 o 
   3  32   3       48.41       57.17      4.31 o 
   4  32   3        0.01       -2.86      3.78 o 
   5  32   3       20.08       20.45      4.78 o 
   6  32   3        6.58       12.12      7.87 o 
   0  33   3        5.09       -0.77      4.04 o 
   1  33   3        0.90       -2.69      2.69 o 
   2  33   3        9.98       10.59      3.33 o 
   3  33   3        3.49       11.67      3.39 o 
   4  33   3        5.48        6.15      4.18 o 
   5  33   3        6.61       14.37      4.48 o 
   1  34   3        7.16        3.31      3.10 o 
   2  34   3        0.33        1.28      3.07 o 
   3  34   3        1.48       -1.70      4.48 o 
   4  34   3        5.35        9.09      4.34 o 
   5  34   3        8.62       14.02      5.46 o 
   0  35   3        0.86       -0.29      4.34 o 
   1  35   3        1.49       -0.50      3.14 o 
   2  35   3        0.40        1.45      3.16 o 
   3  35   3        4.09        0.30      3.18 o 
   4  35   3        0.23        0.67      5.57 o 
   5  35   3        6.53        3.20      4.68 o 
   1  36   3        8.28       10.78      3.50 o 
   2  36   3        1.39       -2.48      3.18 o 
   3  36   3       11.74       15.36      3.93 o 
   4  36   3       65.19       83.41      6.86 o 
   0  37   3       11.50       11.63      5.13 o 
   1  37   3        9.01       11.42      3.84 o 
   2  37   3       10.20       14.39      3.92 o 
   3  37   3        3.23        0.22      4.37 o 
   4  37   3        3.22       11.88      5.55 o 
   1  38   3        4.50       -2.74      4.17 o 
   2  38   3        2.72        6.70      3.85 o 
   3  38   3        0.12       -0.16      4.56 o 
   0  39   3       58.09       74.14     11.62 o 
   1  39   3       17.29       20.30      4.40 o 
   2  39   3       32.88       37.46      5.53 o 
   3  39   3        2.52        1.10      6.66 o 
   1  40   3        5.76        9.47      4.95 o 
   2  40   3        0.08        1.23      4.41 o 
   0   0   4     6226.60     5981.44     76.22 o 
   1   0   4       83.13       80.56      4.12 o 
   2   0   4      517.87      515.34     37.99 o 
   3   0   4      202.24      177.98      8.93 o 
   4   0   4        0.24       -1.47      1.47 o 
   5   0   4       49.08       44.89      3.08 o 
   6   0   4       38.15       29.78      5.55 o 
   7   0   4       36.50       40.20      4.32 o 
   8   0   4       29.10       33.16      7.76 o 
   9   0   4        0.43        0.08      3.90 o 
   1   1   4      412.12      422.95      4.03 o 
   2   1   4     3390.91     3671.63     34.97 o 
   3   1   4       51.08       73.45      4.36 o 
   4   1   4      286.95      315.05      4.49 o 
   5   1   4        3.43        2.56      1.36 o 
   6   1   4        0.26       -2.32      2.32 o 
   7   1   4       96.29       89.87      3.87 o 
   8   1   4       15.95       23.90      3.09 o 
   9   1   4        0.24        0.11      2.78 o 
   0   2   4      295.35      218.71      3.49 o 
   1   2   4     4174.11     4316.52     29.99 o 
   2   2   4       51.03       64.59      6.38 o 
   3   2   4       43.82       50.11      7.23 o 
   4   2   4        1.79       -0.59      1.06 o 
   5   2   4      104.35       89.29      2.70 o 
   6   2   4        6.21        3.87      1.98 o 
   7   2   4       42.07       37.69      2.96 o 
   8   2   4       48.97       52.58      3.64 o 
   9   2   4       11.72        8.81      3.03 o 
   1   3   4      198.41      176.88      4.16 o 
   2   3   4     1056.70     1081.46     13.44 o 
   3   3   4      689.37      697.11      9.74 o 
   4   3   4       52.47       36.69      1.44 o 
   5   3   4       32.90       34.85      2.28 o 
   6   3   4        7.64        3.43      2.45 o 
   7   3   4       13.88        6.15      2.35 o 
   8   3   4        7.84        9.23      2.75 o 
   9   3   4        1.48       -2.42      2.87 o 
   0   4   4     3480.89     3282.86     30.47 o 
   1   4   4      862.96      992.44      8.70 o 
   2   4   4      512.02      480.80      8.12 o 
   3   4   4      931.59      948.07     10.36 o 
   4   4   4       35.85       26.51      1.39 o 
   5   4   4       23.11       21.15      1.85 o 
   6   4   4       38.01       41.38      2.55 o 
   7   4   4        0.19       -2.96      2.96 o 
   8   4   4       14.50       15.08      2.92 o 
   9   4   4        1.16        2.81      3.21 o 
   1   5   4      223.25      208.79      3.07 o 
   2   5   4      589.44      609.68      7.19 o 
   3   5   4      875.30      777.93      8.93 o 
   4   5   4       66.59       56.12      2.12 o 
   5   5   4       17.24       20.58      1.92 o 
   6   5   4        0.03       -2.00      2.00 o 
   7   5   4        0.90       -1.75      2.13 o 
   8   5   4        2.56       -0.35      2.40 o 
   9   5   4       26.15       25.88      4.84 o 
   0   6   4      572.88      590.79      8.19 o 
   1   6   4       51.95       91.32      2.13 o 
   2   6   4      639.75      566.47      5.95 o 
   3   6   4      809.89      796.86      9.17 o 
   4   6   4        2.04        3.35      2.28 o 
   5   6   4       28.53       35.71      2.28 o 
   6   6   4       10.31        7.27      2.04 o 
   7   6   4        0.95       -2.13      2.13 o 
   8   6   4        3.39       -0.28      2.95 o 
   9   6   4        4.16        2.40      3.18 o 
   1   7   4      607.57      622.39      5.29 o 
   2   7   4        0.64        3.77      0.80 o 
   3   7   4       96.98      133.67      3.07 o 
   4   7   4      216.38      218.16      4.10 o 
   5   7   4      103.90       93.18      4.90 o 
   6   7   4        9.34        6.12      2.19 o 
   7   7   4        0.79       -2.02      2.02 o 
   8   7   4        6.98        1.94      2.62 o 
   9   7   4        3.51       -3.05      3.05 o 
   0   8   4        4.54       10.40      1.28 o 
   1   8   4       16.28        9.33      0.91 o 
   2   8   4      207.19      186.66      5.70 o 
   3   8   4      183.63      210.24      3.99 o 
   4   8   4        3.72        0.62      1.89 o 
   5   8   4        0.77       -1.46      2.43 o 
   6   8   4        0.00       -2.60      3.06 o 
   7   8   4       56.73       58.05      3.29 o 
   8   8   4        1.27       -1.45      2.44 o 
   9   8   4        0.00       -3.01      3.01 o 
   1   9   4      826.76      861.00      7.42 o 
   2   9   4      143.39      163.76      3.43 o 
   3   9   4      306.10      298.96      3.56 o 
   4   9   4      223.61      232.83      4.53 o 
   5   9   4      458.57      429.97      6.44 o 
   6   9   4       55.40       50.99      4.12 o 
   7   9   4        0.56        0.07      2.55 o 
   8   9   4       19.48       27.32      3.10 o 
   9   9   4        3.53        0.07      4.25 o 
   0  10   4     2328.26     2605.31     25.29 o 
   1  10   4       21.24        9.99      1.14 o 
   2  10   4       67.58       63.34      1.96 o 
   3  10   4       31.62       37.21      1.63 o 
   4  10   4       27.79       37.05      2.18 o 
   5  10   4      662.63      618.78     13.07 o 
   6  10   4       89.43       78.73      3.98 o 
   7  10   4       12.31        9.83      2.89 o 
   8  10   4       40.20       47.57      5.49 o 
   9  10   4        7.01        8.22      3.96 o 
   1  11   4      465.79      527.79      6.31 o 
   2  11   4      389.94      349.62      4.49 o 
   3  11   4      119.88      113.85      3.04 o 
   4  11   4      181.05      204.25      3.65 o 
   5  11   4       32.53       53.76      3.76 o 
   6  11   4       93.85       96.98      4.34 o 
   7  11   4        0.00       -1.56      2.49 o 
   8  11   4       12.77       17.75      3.38 o 
   9  11   4        2.21        2.33      4.45 o 
   0  12   4      446.19      499.77      8.10 o 
   1  12   4      415.42      322.50      4.96 o 
   2  12   4      125.86      115.28      2.66 o 
   3  12   4       37.01       23.64      1.51 o 
   4  12   4      637.74      640.35      7.12 o 
   5  12   4      116.26      132.69      4.68 o 
   6  12   4       31.22       40.22      3.43 o 
   7  12   4        0.44       -3.53      3.53 o 
   8  12   4       63.24       75.95      4.78 o 
   9  12   4        2.59        2.26      5.33 o 
   1  13   4      267.19      275.02      4.43 o 
   2  13   4      447.67      472.38      5.69 o 
   3  13   4      228.78      196.19      3.69 o 
   4  13   4     1293.09     1288.30     13.66 o 
   5  13   4      619.82      619.92     14.43 o 
   6  13   4      217.82      225.21      6.07 o 
   7  13   4       40.46       40.60      3.72 o 
   8  13   4       43.20       52.80      4.37 o 
   9  13   4       30.70       26.15      4.68 o 
   0  14   4       15.22       15.26      2.43 o 
   1  14   4      445.10      423.05      5.78 o 
   2  14   4      233.06      257.63      4.37 o 
   3  14   4        0.36        2.16      1.32 o 
   4  14   4      201.33      208.32      4.80 o 
   5  14   4       89.26       82.09      4.34 o 
   6  14   4       21.98       22.83      3.18 o 
   7  14   4       40.05       34.48      3.67 o 
   8  14   4       24.58       24.35      3.84 o 
   9  14   4        4.40        9.15      4.14 o 
   1  15   4        1.03        2.72      1.56 o 
   2  15   4      809.61      806.24      9.13 o 
   3  15   4       49.73       52.36      2.31 o 
   4  15   4       29.69       36.53      2.24 o 
   5  15   4        8.20        9.32      2.83 o 
   6  15   4        0.00        5.76      2.75 o 
   7  15   4        4.00        3.29      2.95 o 
   8  15   4       11.02        9.82      3.56 o 
   9  15   4        1.81        4.87      4.15 o 
   0  16   4      462.40      438.04      9.71 o 
   1  16   4        7.31        2.82      1.60 o 
   2  16   4       62.82       74.03      3.04 o 
   3  16   4      305.83      289.70      5.04 o 
   4  16   4       65.07       66.44      2.76 o 
   5  16   4      186.98      198.45      6.83 o 
   6  16   4      131.43      133.01      5.13 o 
   7  16   4       36.80       38.29      3.84 o 
   8  16   4        3.94       -0.62      3.29 o 
   9  16   4        5.09        8.76      4.31 o 
   1  17   4       98.35      106.52      3.49 o 
   2  17   4       41.94       45.97      2.63 o 
   3  17   4       31.83       36.67      2.61 o 
   4  17   4        4.97        4.99      1.96 o 
   5  17   4      368.82      374.83      7.81 o 
   6  17   4       94.64      106.31      4.86 o 
   7  17   4        0.21        4.89      3.05 o 
   8  17   4       10.35        2.08      3.61 o 
   0  18   4      159.74      137.54      5.72 o 
   1  18   4        5.87        8.97      1.93 o 
   2  18   4      101.10      106.14      3.62 o 
   3  18   4      171.21      155.49      4.41 o 
   4  18   4       82.60       79.40      3.52 o 
   5  18   4       22.36       18.22      3.13 o 
   6  18   4        9.98       10.29      3.16 o 
   7  18   4       88.77      100.02      6.10 o 
   8  18   4        0.51       -2.35      3.22 o 
   1  19   4      206.34      192.98      4.81 o 
   2  19   4      116.72      110.62      6.02 o 
   3  19   4        0.02       -1.01      2.43 o 
   4  19   4       55.77       59.69      3.33 o 
   5  19   4       59.79       64.46      4.09 o 
   6  19   4        2.35        2.76      2.87 o 
   7  19   4        7.70        9.15      4.07 o 
   8  19   4        0.47       -3.43      3.43 o 
   0  20   4      118.54      111.55      9.06 o 
   1  20   4       20.23       29.99      2.56 o 
   2  20   4       10.21       12.92      2.21 o 
   3  20   4      230.44      221.60      5.88 o 
   4  20   4       13.79        9.90      2.34 o 
   5  20   4       41.00       45.96      4.13 o 
   6  20   4        4.49        3.76      2.95 o 
   7  20   4        0.20       -2.83      2.83 o 
   8  20   4        6.16       -1.19      3.46 o 
   1  21   4       12.43       11.81      2.46 o 
   2  21   4        0.20       -2.01      2.01 o 
   3  21   4      277.01      297.09      6.45 o 
   4  21   4       17.87       19.29      2.72 o 
   5  21   4       25.80       29.77      3.92 o 
   6  21   4        0.31        4.54      3.31 o 
   7  21   4        7.71        4.92      3.34 o 
   8  21   4        2.92        2.52      3.44 o 
   0  22   4       10.60        8.73      3.13 o 
   1  22   4      186.87      190.33      5.06 o 
   2  22   4      132.90      126.04      4.49 o 
   3  22   4      300.29      285.60      6.40 o 
   4  22   4       15.29       18.15      2.72 o 
   5  22   4        2.41       -2.79      2.79 o 
   6  22   4       36.96       35.48      4.34 o 
   7  22   4        2.26        3.27      3.74 o 
   8  22   4        9.10       10.23      4.20 o 
   1  23   4        0.25        3.70      2.31 o 
   2  23   4      184.89      186.32      5.42 o 
   3  23   4      137.86      130.62      5.56 o 
   4  23   4       23.62       21.08      2.81 o 
   5  23   4        3.56        0.10      3.11 o 
   6  23   4        1.75        0.08      3.40 o 
   7  23   4        2.04       -1.58      5.71 o 
   8  23   4        1.50        1.65      4.08 o 
   0  24   4        2.73        6.09      3.55 o 
   1  24   4      496.08      401.04      7.87 o 
   2  24   4       42.21       44.33      3.51 o 
   3  24   4        4.57        7.29      2.55 o 
   4  24   4        0.48       -2.33      2.33 o 
   5  24   4       25.90       22.13      3.77 o 
   6  24   4       15.88       16.66      3.95 o 
   7  24   4        9.61        9.60      4.14 o 
   1  25   4       58.46       65.13      3.81 o 
   2  25   4      344.97      304.93      7.08 o 
   3  25   4        9.58        5.17      2.65 o 
   4  25   4       23.15       21.04      3.69 o 
   5  25   4        4.76        5.68      3.37 o 
   6  25   4        2.27       -0.62      3.43 o 
   7  25   4       22.83       26.47      4.83 o 
   0  26   4      327.66      307.21     10.09 o 
   1  26   4        3.21       -0.74      2.41 o 
   2  26   4       10.96       15.78      2.88 o 
   3  26   4       13.34       13.67      2.91 o 
   4  26   4        0.26       -1.60      3.64 o 
   5  26   4        3.75        3.66      3.45 o 
   6  26   4        2.64       -1.31      3.46 o 
   7  26   4        6.52        6.53      4.41 o 
   1  27   4       43.55       39.91      3.45 o 
   2  27   4      150.40      137.29      5.17 o 
   3  27   4        1.44       -2.37      2.40 o 
   4  27   4        7.93       10.12      3.61 o 
   5  27   4        0.32       -1.53      3.41 o 
   6  27   4        0.88        2.76      3.82 o 
   7  27   4       22.68       32.06      5.49 o 
   0  28   4       24.76       19.58      4.28 o 
   1  28   4       82.90       62.07      4.11 o 
   2  28   4        1.91        4.69      2.72 o 
   3  28   4        0.09        2.65      2.64 o 
   4  28   4        0.86       -3.24      3.24 o 
   5  28   4        0.00       -1.64      3.52 o 
   6  28   4        0.03       -1.45      3.81 o 
   7  28   4        2.42        5.47      4.37 o 
   1  29   4        8.70        8.92      2.85 o 
   2  29   4        4.79        5.90      2.79 o 
   3  29   4       18.95        8.24      2.83 o 
   4  29   4       12.12       10.80      3.75 o 
   5  29   4       11.66       12.22      4.72 o 
   6  29   4        9.37        2.85      4.05 o 
   0  30   4      114.80      127.47      7.24 o 
   1  30   4       67.45       68.14      4.36 o 
   2  30   4       21.87       21.62      3.42 o 
   3  30   4        9.54        5.26      2.91 o 
   4  30   4        0.19        3.77      3.65 o 
   5  30   4       15.59       24.81      4.64 o 
   6  30   4        0.48       -0.54      4.04 o 
   1  31   4       19.05       15.31      3.18 o 
   2  31   4       29.20       31.84      3.82 o 
   3  31   4        7.83        6.74      3.05 o 
   4  31   4       16.39       15.21      5.35 o 
   5  31   4        0.29       -0.48      3.89 o 
   6  31   4        0.10       -4.14      4.14 o 
   0  32   4        6.83        7.63      4.49 o 
   1  32   4        0.00       -2.69      2.69 o 
   2  32   4       12.54       11.78      3.43 o 
   3  32   4        0.00        1.71      3.66 o 
   4  32   4        2.49        1.40      3.90 o 
   5  32   4        0.03       -3.76      3.76 o 
   1  33   4       16.22       11.59      3.29 o 
   2  33   4       29.71       34.62      3.87 o 
   3  33   4       29.16       36.92      5.01 o 
   4  33   4        3.36        7.58      4.17 o 
   5  33   4        2.19       -1.21      4.10 o 
   0  34   4       37.52       47.45      6.31 o 
   1  34   4        1.47        1.37      3.09 o 
   2  34   4        0.07        0.60      3.06 o 
   3  34   4        0.69       -3.69      3.69 o 
   4  34   4        4.10        0.78      4.31 o 
   5  34   4        0.02        1.95      4.42 o 
   1  35   4       26.29       24.25      4.55 o 
   2  35   4        0.84        0.43      3.27 o 
   3  35   4        4.57        5.49      4.28 o 
   4  35   4       19.89       12.50      4.98 o 
   0  36   4        8.28       11.69      5.18 o 
   1  36   4        0.00       -1.71      3.32 o 
   2  36   4        0.12        3.29      3.44 o 
   3  36   4        0.16       -4.06      4.06 o 
   4  36   4       28.66       40.95      5.85 o 
   1  37   4       32.22       31.30      4.50 o 
   2  37   4        0.03       -3.91      4.16 o 
   3  37   4        0.86       -0.31      5.18 o 
   0  38   4        0.81       -1.20      5.40 o 
   1  38   4       21.03       28.75      4.62 o 
   2  38   4       10.37       16.37      4.80 o 
   3  38   4       11.08        9.02      7.90 o 
   1  39   4        8.90        6.44      5.17 o 
   2  39   4        1.89        4.00      7.10 o 
   0  40   4        2.35       -2.29      6.43 o 
   1   0   5      433.98      351.26      4.78 o 
   2   0   5     1144.22     1363.16     19.77 o 
   3   0   5       54.69       86.25      6.84 o 
   4   0   5      121.05      100.24      7.98 o 
   5   0   5        3.19       -4.40      4.40 o 
   6   0   5      111.56      112.11      4.52 o 
   7   0   5       14.59        5.95      4.66 o 
   8   0   5        1.39        2.15      5.01 o 
   9   0   5       29.67       33.11      9.93 o 
   0   1   5     3250.23     3353.55     31.30 o 
   1   1   5       74.55       85.11      1.81 o 
   2   1   5      226.25      229.81      4.76 o 
   3   1   5      106.50      105.53      5.16 o 
   4   1   5       26.31       22.96      4.90 o 
   5   1   5        2.18       -3.42      3.42 o 
   6   1   5       24.98       26.13      3.58 o 
   7   1   5       93.54       82.76      3.43 o 
   8   1   5       28.99       23.82      2.96 o 
   9   1   5       26.94       45.53      8.76 o 
   1   2   5      212.35      189.17      2.60 o 
   2   2   5       73.36       48.55      2.47 o 
   3   2   5      120.05       99.36      2.77 o 
   4   2   5      112.46       90.47      5.63 o 
   5   2   5       11.28        2.21      2.81 o 
   6   2   5        5.66        1.37      1.72 o 
   7   2   5        0.72       -2.03      2.03 o 
   8   2   5       52.88       57.57      3.58 o 
   9   2   5        1.24        5.51      5.80 o 
   0   3   5      330.98      388.73      5.51 o 
   1   3   5        3.89        8.37      1.09 o 
   2   3   5      787.82      744.00      8.54 o 
   3   3   5        2.69        3.94      1.33 o 
   4   3   5       20.12       17.09      2.37 o 
   5   3   5       58.09       55.90      3.42 o 
   6   3   5       11.97        3.01      2.09 o 
   7   3   5       14.57       16.89      3.23 o 
   8   3   5        0.00       -2.48      2.48 o 
   9   3   5       26.68       41.61      7.01 o 
   1   4   5     1297.12     1333.20     11.46 o 
   2   4   5      335.60      333.04      5.95 o 
   3   4   5       76.97       83.22      2.20 o 
   4   4   5      122.57      114.58      3.52 o 
   5   4   5        8.03        5.08      3.66 o 
   6   4   5       44.86       46.40      2.67 o 
   7   4   5      154.61      151.32      4.45 o 
   8   4   5       16.11        8.60      2.82 o 
   9   4   5       10.25       19.33      4.91 o 
   0   5   5     4748.41     4862.34     46.55 o 
   1   5   5      389.04      417.33      4.86 o 
   2   5   5      193.49      164.99      2.87 o 
   3   5   5      119.70      131.73      3.83 o 
   4   5   5       12.14       16.58      1.48 o 
   5   5   5       91.50       87.43      4.54 o 
   6   5   5       46.86       49.23      3.45 o 
   7   5   5        2.55       -1.77      3.51 o 
   8   5   5        0.57       -3.01      3.01 o 
   9   5   5        5.60        0.27      4.41 o 
   1   6   5        2.53        0.70      0.93 o 
   2   6   5      455.06      465.51      5.50 o 
   3   6   5       11.55        7.63      2.18 o 
   4   6   5       65.16       71.32      2.45 o 
   5   6   5        5.62        8.16      2.11 o 
   6   6   5      103.81      104.64      4.44 o 
   7   6   5        6.81        4.73      2.84 o 
   8   6   5       10.26        4.59      3.02 o 
   9   6   5        1.28       -4.19      4.19 o 
   0   7   5        4.72        1.22      1.53 o 
   1   7   5      298.45      317.39      3.97 o 
   2   7   5      125.38      117.69      1.88 o 
   3   7   5      326.26      345.80      5.77 o 
   4   7   5      318.16      306.46      5.06 o 
   5   7   5      461.83      459.04      6.95 o 
   6   7   5       37.25       34.25      5.25 o 
   7   7   5        0.00       -2.61      2.61 o 
   8   7   5        0.74       -3.13      3.13 o 
   9   7   5        9.03        1.80      4.66 o 
   1   8   5      522.49      574.89      5.98 o 
   2   8   5      848.37      810.22      7.58 o 
   3   8   5      506.27      450.28      6.43 o 
   4   8   5      651.27      606.89      8.13 o 
   5   8   5       12.58       11.66      2.06 o 
   6   8   5       17.44       18.19      2.99 o 
   7   8   5        2.14       -0.14      2.99 o 
   8   8   5       11.82       13.99      3.33 o 
   9   8   5       14.58       17.81      5.69 o 
   0   9   5      753.16      823.73      9.86 o 
   1   9   5      164.22      156.27      2.88 o 
   2   9   5      452.76      463.67      5.16 o 
   3   9   5        1.49        3.91      1.55 o 
   4   9   5      276.64      247.90      6.46 o 
   5   9   5        0.01        1.85      2.44 o 
   6   9   5       31.03       32.36      4.06 o 
   7   9   5        1.79       -0.82      2.52 o 
   8   9   5        2.56       -2.31      2.90 o 
   9   9   5        8.39       16.12      5.14 o 
   1  10   5      220.11      261.32      3.54 o 
   2  10   5      282.88      250.96      4.72 o 
   3  10   5      330.60      325.41      5.57 o 
   4  10   5       53.36       68.58      3.08 o 
   5  10   5       80.66       80.83      3.68 o 
   6  10   5       24.43       31.45      4.75 o 
   7  10   5        7.49       11.23      2.88 o 
   8  10   5        0.73        1.13      3.07 o 
   9  10   5        0.81       -1.37      4.60 o 
   0  11   5     2273.29     2280.99     26.49 o 
   1  11   5      114.43      112.19      2.62 o 
   2  11   5        9.07       13.00      1.45 o 
   3  11   5     1008.88      957.47     11.58 o 
   4  11   5       21.57       21.11      2.17 o 
   5  11   5       32.09       31.43      3.24 o 
   6  11   5       10.61       13.81      2.74 o 
   7  11   5        3.59        5.72      2.79 o 
   8  11   5        2.81       -3.20      3.57 o 
   9  11   5        1.40       -2.50      5.93 o 
   1  12   5       23.22       11.75      1.37 o 
   2  12   5      300.21      293.32      4.32 o 
   3  12   5       18.70       28.56      1.79 o 
   4  12   5      290.37      292.58      5.56 o 
   5  12   5      273.69      266.62      6.23 o 
   6  12   5       12.49       15.49      2.90 o 
   7  12   5        0.11       -1.00      2.72 o 
   8  12   5        4.61        3.43      3.14 o 
   9  12   5        1.99       -0.89      6.43 o 
   0  13   5      512.01      439.21     12.95 o 
   1  13   5        0.03        0.02      1.18 o 
   2  13   5     1006.56      990.86      9.75 o 
   3  13   5      249.05      231.40      4.61 o 
   4  13   5      354.85      383.76      7.68 o 
   5  13   5      155.63      144.20      5.06 o 
   6  13   5      320.54      297.81     12.81 o 
   7  13   5       51.92       52.83      3.87 o 
   8  13   5        8.92       15.03      4.44 o 
   9  13   5        0.48        3.00      6.16 o 
   1  14   5       49.87       48.17      2.28 o 
   2  14   5      434.73      408.63      5.89 o 
   3  14   5        3.19        3.97      1.38 o 
   4  14   5      394.29      371.22      5.77 o 
   5  14   5      282.37      265.75      6.46 o 
   6  14   5        8.96       17.43      3.20 o 
   7  14   5       18.47       17.54      3.33 o 
   8  14   5        3.08        1.52      3.31 o 
   0  15   5      954.23      878.86     15.65 o 
   1  15   5      114.11      107.70      3.49 o 
   2  15   5       60.36       62.67      2.67 o 
   3  15   5      460.52      464.65      6.67 o 
   4  15   5       58.19       59.66      2.91 o 
   5  15   5       58.57       53.77      3.78 o 
   6  15   5       14.04       20.59      3.18 o 
   7  15   5        7.47        7.85      3.00 o 
   8  15   5        2.60        0.72      3.24 o 
   1  16   5       39.12       36.81      2.42 o 
   2  16   5      138.86      142.23      4.86 o 
   3  16   5      541.54      509.54      6.56 o 
   4  16   5       45.00       47.02      3.59 o 
   5  16   5        4.65        6.50      2.85 o 
   6  16   5       35.57       40.47      3.76 o 
   7  16   5        4.62        4.60      3.09 o 
   8  16   5        1.79       -3.18      3.18 o 
   0  17   5       58.87       56.53      4.62 o 
   1  17   5        6.82       10.95      1.99 o 
   2  17   5      279.77      271.10      5.56 o 
   3  17   5       22.42       28.65      2.78 o 
   4  17   5      101.54      106.48      5.02 o 
   5  17   5       25.84       35.60      3.53 o 
   6  17   5        0.52        2.94      2.86 o 
   7  17   5        5.77        4.86      3.18 o 
   8  17   5        5.06        2.00      3.35 o 
   1  18   5       49.14       50.45      2.92 o 
   2  18   5      184.25      170.67      4.60 o 
   3  18   5      221.70      244.29      5.50 o 
   4  18   5      200.22      184.56      5.60 o 
   5  18   5       61.80       64.47      4.12 o 
   6  18   5       20.22       20.50      3.29 o 
   7  18   5        0.02       -0.41      3.16 o 
   8  18   5        0.07       -3.17      3.17 o 
   0  19   5       92.43       93.32      5.24 o 
   1  19   5      323.87      282.65      5.93 o 
   2  19   5        0.19        2.53      2.11 o 
   3  19   5      172.54      178.31      4.90 o 
   4  19   5       51.46       67.59      6.93 o 
   5  19   5      109.56      101.33      4.73 o 
   6  19   5       29.92       23.63      3.57 o 
   7  19   5       11.18        5.14      3.27 o 
   8  19   5        0.17       -0.23      3.45 o 
   1  20   5        0.76        4.40      2.12 o 
   2  20   5      280.83      263.04      5.98 o 
   3  20   5        6.18       11.10      2.69 o 
   4  20   5       25.31       19.89      3.54 o 
   5  20   5       16.84       21.26      3.64 o 
   6  20   5       16.58       20.28      3.41 o 
   7  20   5        3.63        3.81      3.34 o 
   8  20   5       12.22        6.27      3.72 o 
   0  21   5      598.42      555.17     12.71 o 
   1  21   5       51.24       64.88      3.50 o 
   2  21   5      106.34      108.37      6.16 o 
   3  21   5       89.17       79.48      3.92 o 
   4  21   5       19.12       15.97      3.32 o 
   5  21   5        1.10       -1.79      2.92 o 
   6  21   5        1.10        5.10      3.46 o 
   7  21   5        0.16       -0.35      3.13 o 
   8  21   5        1.22       -1.31      3.58 o 
   1  22   5       60.21       51.56      3.39 o 
   2  22   5       77.45       75.74      3.94 o 
   3  22   5      155.46      146.23      4.90 o 
   4  22   5       42.66       44.53      4.26 o 
   5  22   5        0.06       -0.18      3.24 o 
   6  22   5       37.64       38.29      4.66 o 
   7  22   5       27.91       33.19      4.72 o 
   0  23   5       48.26       43.45      4.77 o 
   1  23   5       57.03       68.01      3.79 o 
   2  23   5      121.80      134.59      4.81 o 
   3  23   5      250.61      222.12      5.93 o 
   4  23   5        0.67       -2.22      2.82 o 
   5  23   5       10.06        9.82      3.48 o 
   6  23   5        2.34       -0.41      3.38 o 
   7  23   5        0.85        1.42      3.79 o 
   1  24   5        0.10        3.52      2.47 o 
   2  24   5        4.43        7.37      2.66 o 
   3  24   5        1.36        0.37      2.46 o 
   4  24   5       52.39       54.98      4.57 o 
   5  24   5        0.78       -1.85      3.39 o 
   6  24   5        0.25        4.45      3.61 o 
   7  24   5        0.05        0.11      3.95 o 
   0  25   5      435.29      369.68     14.34 o 
   1  25   5      181.51      143.71      6.38 o 
   2  25   5       11.24        7.19      2.98 o 
   3  25   5       51.49       61.88      3.97 o 
   4  25   5       14.59       13.59      3.46 o 
   5  25   5        3.09        3.17      3.40 o 
   6  25   5        1.09        0.07      3.74 o 
   7  25   5       20.49       30.60      5.07 o 
   1  26   5       27.97       20.64      3.18 o 
   2  26   5      199.47      167.04      9.12 o 
   3  26   5       45.81       30.41      4.13 o 
   4  26   5       13.05       15.83      3.82 o 
   5  26   5        6.12        3.25      3.64 o 
   6  26   5       17.02       18.15      4.34 o 
   7  26   5        5.72        0.90      4.24 o 
   0  27   5       72.04       67.18      5.82 o 
   1  27   5       48.38       42.71      3.56 o 
   2  27   5       13.03       17.77      3.09 o 
   3  27   5        7.56        6.76      3.45 o 
   4  27   5        1.45        1.87      3.43 o 
   5  27   5        1.78        4.25      3.82 o 
   6  27   5        4.70        7.98      4.14 o 
   1  28   5       37.51       32.47      3.59 o 
   2  28   5       12.86        9.59      2.89 o 
   3  28   5       28.56       25.54      4.09 o 
   4  28   5        5.89        3.99      3.62 o 
   5  28   5        0.00        0.12      3.62 o 
   6  28   5        1.27        1.71      4.08 o 
   0  29   5       23.50       13.51      4.46 o 
   1  29   5        3.00        0.96      2.79 o 
   2  29   5       35.38       53.15      4.09 o 
   3  29   5       14.42       13.83      3.75 o 
   4  29   5        0.20        1.33      3.69 o 
   5  29   5        0.05        0.54      3.78 o 
   6  29   5        4.41       11.63      4.58 o 
   1  30   5       46.98       49.64      5.11 o 
   2  30   5       10.83       10.10      3.08 o 
   3  30   5        0.04        3.77      3.55 o 
   4  30   5       10.96        1.31      3.67 o 
   5  30   5        5.88        9.93      4.25 o 
   6  30   5        0.01       -0.39      4.23 o 
   0  31   5      129.61      144.31      9.45 o 
   1  31   5       14.00       12.69      3.27 o 
   2  31   5        0.79       -1.79      2.85 o 
   3  31   5        2.09        4.63      3.62 o 
   4  31   5        0.14        3.70      3.94 o 
   5  31   5       15.29       20.60      7.07 o 
   1  32   5        2.78       -1.39      2.91 o 
   2  32   5        1.94       -2.87      2.87 o 
   3  32   5        0.16       -0.82      3.69 o 
   4  32   5        0.49        4.34      3.98 o 
   5  32   5        0.15        3.67      5.76 o 
   0  33   5        5.67       25.04      5.42 o 
   1  33   5        0.06       -3.10      3.10 o 
   2  33   5        1.74        6.64      3.92 o 
   3  33   5       11.09       17.07      6.27 o 
   4  33   5       23.89       21.61      5.05 o 
   5  33   5       15.65       17.19      5.13 o 
   1  34   5       35.34       30.96      4.17 o 
   2  34   5       25.44       39.01      5.08 o 
   3  34   5        0.46       -0.11      4.07 o 
   4  34   5       33.99       36.25      5.51 o 
   0  35   5       23.84       21.98      7.05 o 
   1  35   5       14.14       18.61      3.83 o 
   2  35   5        8.31       13.47      4.51 o 
   3  35   5       15.71       24.88      6.75 o 
   4  35   5       18.38       25.91      5.46 o 
   1  36   5       16.05       16.28      4.12 o 
   2  36   5        8.82        9.73      4.63 o 
   3  36   5        9.30       13.29      4.92 o 
   0  37   5       37.06       57.50      7.34 o 
   1  37   5        0.22        2.83      4.80 o 
   2  37   5        4.83       -2.41      4.16 o 
   1  38   5        6.08        5.39      4.84 o 
   2  38   5        2.56        0.08      4.46 o 
   0   0   6       47.81       55.73      3.26 o 
   1   0   6      164.07      152.85      3.65 o 
   2   0   6        0.01       -4.49      4.49 o 
   3   0   6      290.32      249.48     20.88 o 
   4   0   6       71.32       67.22      7.90 o 
   5   0   6       44.56       37.17      7.54 o 
   6   0   6      315.32      274.46     15.39 o 
   7   0   6        5.02        4.73      7.34 o 
   8   0   6       62.98       39.01      9.74 o 
   9   0   6       21.06       36.89     10.60 o 
   1   1   6      559.84      574.82      6.40 o 
   2   1   6     1123.83     1104.64     12.94 o 
   3   1   6      431.36      433.66      5.76 o 
   4   1   6        4.57       -3.05      3.13 o 
   5   1   6       82.56       73.43      6.36 o 
   6   1   6        6.53        6.01      4.38 o 
   7   1   6        0.03       -3.39      4.56 o 
   8   1   6        2.07        8.64      5.51 o 
   9   1   6       14.76       20.61      6.79 o 
   0   2   6       27.07       35.41      2.77 o 
   1   2   6       15.59       34.64      2.34 o 
   2   2   6      286.99      281.64      5.45 o 
   3   2   6        7.11        3.34      2.47 o 
   4   2   6       25.53       23.02      4.21 o 
   5   2   6        0.58       -0.36      5.15 o 
   6   2   6       21.36       24.39      5.05 o 
   7   2   6       13.22       19.31      5.44 o 
   8   2   6        3.76       -3.53      5.07 o 
   9   2   6        0.04       -4.67      5.65 o 
   1   3   6      534.79      538.74      8.55 o 
   2   3   6     1772.81     1722.76     17.66 o 
   3   3   6      365.73      372.28      5.31 o 
   4   3   6      112.63       91.69      6.25 o 
   5   3   6      156.84      133.09      7.40 o 
   6   3   6        0.19       -5.51      5.51 o 
   7   3   6       16.78       11.86      5.22 o 
   8   3   6       20.65       14.40      8.32 o 
   9   3   6        1.17       -0.75      5.82 o 
   0   4   6     1396.84     1459.37     15.29 o 
   1   4   6        5.79        7.36      2.21 o 
   2   4   6      236.16      231.27      9.77 o 
   3   4   6       17.46       24.44      1.69 o 
   4   4   6       21.89       22.45      5.46 o 
   5   4   6        4.15       -3.77      3.77 o 
   6   4   6        0.02       -0.80      5.09 o 
   7   4   6       37.66       39.09      3.50 o 
   8   4   6        1.72       -3.00      5.27 o 
   9   4   6        0.63       -5.41      5.41 o 
   1   5   6       68.25       58.90      2.61 o 
   2   5   6        0.66        0.24      1.53 o 
   3   5   6        3.15        5.26      2.02 o 
   4   5   6        2.75        4.82      2.51 o 
   5   5   6        0.12       -3.79      3.79 o 
   6   5   6       81.13       75.55      3.63 o 
   7   5   6        4.61        3.60      2.54 o 
   8   5   6        7.07        2.19      5.43 o 
   9   5   6        0.77       -4.60      4.60 o 
   0   6   6      396.81      372.22      5.73 o 
   1   6   6      249.22      216.04      4.29 o 
   2   6   6      254.64      230.48      3.81 o 
   3   6   6      206.98      197.86      3.35 o 
   4   6   6      555.79      541.35      9.22 o 
   5   6   6       65.90       68.29      3.16 o 
   6   6   6       30.75       31.66      2.84 o 
   7   6   6        1.12       -3.80      3.80 o 
   8   6   6        0.22       -4.72      5.12 o 
   9   6   6        0.09       -0.98      4.69 o 
   1   7   6       23.30       21.34      1.64 o 
   2   7   6      188.57      205.51      3.69 o 
   3   7   6        2.42        3.95      1.30 o 
   4   7   6      230.69      216.21      4.29 o 
   5   7   6       13.37        3.20      4.28 o 
   6   7   6       60.33       52.07      3.71 o 
   7   7   6        0.28       -2.42      2.42 o 
   8   7   6        4.03       -2.60      4.61 o 
   9   7   6        0.28       -4.73      4.73 o 
   0   8   6        0.02        1.51      1.92 o 
   1   8   6      305.71      285.11      4.04 o 
   2   8   6        6.88       14.03      1.52 o 
   3   8   6      158.13      159.14      3.83 o 
   4   8   6       89.80       82.41      3.05 o 
   5   8   6        2.08       -2.60      3.41 o 
   6   8   6       32.09       34.59      3.23 o 
   7   8   6        8.17       13.19      2.97 o 
   8   8   6        4.75        1.70      4.42 o 
   9   8   6        3.61        0.46      4.91 o 
   1   9   6        1.41        3.02      1.27 o 
   2   9   6      160.96      140.08      2.72 o 
   3   9   6       77.77       77.41      2.65 o 
   4   9   6      174.04      155.85      4.01 o 
   5   9   6        0.73       -2.17      2.17 o 
   6   9   6       34.30       39.85      5.48 o 
   7   9   6        0.55       -0.28      2.50 o 
   8   9   6        0.06       -3.08      4.37 o 
   0  10   6       48.32       51.05      3.06 o 
   1  10   6      379.54      377.83      4.93 o 
   2  10   6      297.51      283.22      4.03 o 
   3  10   6      179.80      179.60      3.77 o 
   4  10   6        1.25       15.86      2.97 o 
   5  10   6       42.15       41.75      3.90 o 
   6  10   6       46.03       47.69      3.35 o 
   7  10   6       10.78        8.70      2.90 o 
   8  10   6        7.94       15.50      4.96 o 
   1  11   6      113.60      107.89      2.84 o 
   2  11   6       10.69       15.17      1.61 o 
   3  11   6     1190.70     1123.45     13.40 o 
   4  11   6      872.52      795.31     11.29 o 
   5  11   6      165.53      151.48      4.82 o 
   6  11   6       34.96       31.77      4.56 o 
   7  11   6        8.71       10.29      3.86 o 
   8  11   6       29.73       42.81      5.91 o 
   0  12   6     2147.25     1966.92     29.12 o 
   1  12   6      113.37      113.09      2.88 o 
   2  12   6        4.84        2.77      1.14 o 
   3  12   6        8.36       14.82      2.13 o 
   4  12   6      697.39      699.48     10.61 o 
   5  12   6       20.17       22.63      2.96 o 
   6  12   6       95.14       83.61      5.74 o 
   7  12   6       25.12       24.63      3.44 o 
   8  12   6        8.17       23.87      5.22 o 
   1  13   6       61.71       60.26      2.60 o 
   2  13   6       11.86       14.16      1.52 o 
   3  13   6       22.43       25.28      3.10 o 
   4  13   6      531.51      537.94      9.27 o 
   5  13   6       25.57       33.43      4.46 o 
   6  13   6        6.27       13.09      2.95 o 
   7  13   6        9.25       19.82      3.28 o 
   8  13   6       19.74       29.90      5.39 o 
   0  14   6      152.93      169.57      6.15 o 
   1  14   6       75.89       83.07      2.94 o 
   2  14   6       81.42       69.38      2.55 o 
   3  14   6       21.36       26.06      2.90 o 
   4  14   6      694.39      663.27     10.48 o 
   5  14   6        9.21       15.06      2.91 o 
   6  14   6       68.48       69.36      4.34 o 
   7  14   6       42.69       61.56      4.32 o 
   8  14   6        1.38        9.53      5.14 o 
   1  15   6       55.49       59.80      3.05 o 
   2  15   6      146.15      145.42      3.40 o 
   3  15   6      498.71      485.51      8.52 o 
   4  15   6      223.45      211.72      5.91 o 
   5  15   6      191.11      200.32      5.98 o 
   6  15   6       25.58       20.67      3.30 o 
   7  15   6        5.99        9.94      3.38 o 
   8  15   6       46.60       67.10      7.12 o 
   0  16   6       70.75       60.69      4.42 o 
   1  16   6      110.94      104.16      3.70 o 
   2  16   6      118.91      134.80      3.72 o 
   3  16   6       92.34      102.36      4.50 o 
   4  16   6       51.33       57.99      3.89 o 
   5  16   6       47.98       46.62      3.76 o 
   6  16   6        7.49       14.17      3.17 o 
   7  16   6        5.46        8.26      3.31 o 
   8  16   6        8.48       11.96      5.26 o 
   1  17   6       15.08       19.41      2.35 o 
   2  17   6        1.20        0.68      2.20 o 
   3  17   6       12.85       14.84      2.45 o 
   4  17   6       47.12       50.76      3.75 o 
   5  17   6        0.10        0.89      2.87 o 
   6  17   6       51.97       65.21      5.11 o 
   7  17   6        1.85       -3.11      3.11 o 
   8  17   6        3.86       -3.44      3.44 o 
   0  18   6       35.98       46.34      4.22 o 
   1  18   6      257.19      278.33      5.97 o 
   2  18   6      111.61      104.41      3.91 o 
   3  18   6      122.09      111.15      5.14 o 
   4  18   6       14.40       16.64      3.12 o 
   5  18   6        7.03       13.29      3.22 o 
   6  18   6       12.01       19.60      3.59 o 
   7  18   6        7.40        2.61      3.35 o 
   8  18   6        0.77       -1.10      3.83 o 
   1  19   6        5.15        9.76      2.34 o 
   2  19   6      183.73      169.89      4.89 o 
   3  19   6        1.60        4.09      2.99 o 
   4  19   6      170.25      177.79      6.46 o 
   5  19   6       50.81       51.73      4.15 o 
   6  19   6        1.98        2.91      3.16 o 
   7  19   6        0.97        1.64      3.43 o 
   0  20   6        7.96        6.48      3.07 o 
   1  20   6       26.79       40.60      3.11 o 
   2  20   6        6.10        6.05      2.36 o 
   3  20   6       22.11       27.72      4.03 o 
   4  20   6      221.63      218.06      7.22 o 
   5  20   6       56.55       60.24      4.75 o 
   6  20   6        1.43        4.25      3.22 o 
   7  20   6        1.62       -3.29      3.29 o 
   1  21   6        0.04       -1.35      2.16 o 
   2  21   6        5.53        6.50      2.40 o 
   3  21   6        0.12       -0.12      3.72 o 
   4  21   6        9.22       11.03      3.46 o 
   5  21   6        8.41        5.50      3.52 o 
   6  21   6       27.05       36.98      4.46 o 
   7  21   6        0.56       -2.26      3.31 o 
   0  22   6       13.95        8.97      4.83 o 
   1  22   6        4.66        5.74      2.47 o 
   2  22   6        0.02       10.38      2.69 o 
   3  22   6       17.54       20.50      3.86 o 
   4  22   6        0.39       -0.07      2.91 o 
   5  22   6        1.71        0.32      3.17 o 
   6  22   6        0.95        1.71      3.57 o 
   7  22   6       25.89       34.92      5.83 o 
   1  23   6      225.29      220.61      5.96 o 
   2  23   6      745.65      687.50     10.90 o 
   3  23   6      206.55      191.78      6.95 o 
   4  23   6       37.87       37.22      4.32 o 
   5  23   6       20.65       24.39      4.36 o 
   6  23   6        1.71        1.99      4.32 o 
   7  23   6        0.00       -0.71      4.92 o 
   0  24   6        1.83        1.85      3.50 o 
   1  24   6       15.72       20.17      2.91 o 
   2  24   6       77.67       93.50      5.80 o 
   3  24   6        0.10        4.88      3.31 o 
   4  24   6        4.82        2.02      3.34 o 
   5  24   6        1.89        4.93      6.34 o 
   6  24   6        9.63        9.15      4.06 o 
   7  24   6        2.79       -1.89      3.91 o 
   1  25   6      101.83      109.99      4.78 o 
   2  25   6      177.48      164.98      5.58 o 
   3  25   6       75.44       88.29      5.54 o 
   4  25   6        4.72        1.23      3.33 o 
   5  25   6       23.59       22.54      4.33 o 
   6  25   6        3.38       10.52      4.24 o 
   0  26   6        4.88        1.14      3.62 o 
   1  26   6        1.40       -2.53      2.53 o 
   2  26   6        2.19       12.33      3.07 o 
   3  26   6        5.21       15.82      3.73 o 
   4  26   6       13.05       20.27      3.97 o 
   5  26   6       13.23       13.05      4.32 o 
   6  26   6       57.59       59.95      5.88 o 
   1  27   6        6.07        4.24      2.76 o 
   2  27   6       54.89       65.03      5.22 o 
   3  27   6       51.00       53.45      7.11 o 
   4  27   6       15.02       12.01      3.99 o 
   5  27   6       20.21       29.32      4.92 o 
   6  27   6        0.06       -1.48      4.19 o 
   0  28   6        5.57       10.64      4.35 o 
   1  28   6        0.07       -2.00      2.75 o 
   2  28   6        6.93       12.59      3.98 o 
   3  28   6        5.51       10.84      3.79 o 
   4  28   6        0.34       -0.33      3.64 o 
   5  28   6        0.60        2.83      4.09 o 
   6  28   6        3.10       -0.32      4.47 o 
   1  29   6       11.70        6.04      3.06 o 
   2  29   6       15.86       25.26      4.33 o 
   3  29   6       24.02       17.07      4.15 o 
   4  29   6        1.49        4.63      3.96 o 
   5  29   6       13.64       12.79      4.52 o 
   0  30   6       88.19      104.74      7.52 o 
   1  30   6        2.19        0.50      2.79 o 
   2  30   6       64.76       63.53      5.44 o 
   3  30   6       16.11       15.39      4.36 o 
   4  30   6        0.89        0.05      3.97 o 
   5  30   6        0.49       -3.74      4.26 o 
   1  31   6       23.02       27.38      3.80 o 
   2  31   6        3.52       -0.57      3.64 o 
   3  31   6        0.77       -0.77      3.83 o 
   4  31   6        9.05       10.71      4.59 o 
   5  31   6        0.40       -0.81      4.93 o 
   0  32   6       11.25        6.43      6.26 o 
   1  32   6       14.93       10.69      3.94 o 
   2  32   6        1.06        1.99      3.80 o 
   3  32   6       15.35       13.04      4.42 o 
   4  32   6       12.68       18.17      8.84 o 
   1  33   6        1.34       -0.86      3.83 o 
   2  33   6        4.25        1.43      3.95 o 
   3  33   6        8.33        3.33      4.43 o 
   4  33   6        0.10       -0.26      4.66 o 
   0  34   6       21.50       13.00      5.08 o 
   1  34   6        0.10        2.32      4.13 o 
   2  34   6       11.15       12.40      4.51 o 
   3  34   6        6.69        6.51      4.51 o 
   1  35   6        2.10        7.94      4.60 o 
   2  35   6        3.99        1.80      4.48 o 
   3  35   6        4.96        9.63      4.88 o 
   0  36   6        1.44       11.09      5.46 o 
   1  36   6        3.60        3.83      4.55 o 
   2  36   6       10.76       20.79      5.27 o 
   1  37   6        6.06       16.85      6.53 o 
   1   0   7        3.26        0.19      2.01 o 
   2   0   7      833.72      766.44     17.17 o 
   3   0   7      167.03      156.41      4.94 o 
   4   0   7      166.96      138.44     10.99 o 
   5   0   7        3.00        6.34      6.87 o 
   6   0   7      111.62       91.45     10.82 o 
   7   0   7       47.30       28.96      8.46 o 
   8   0   7        5.66        7.60      8.90 o 
   0   1   7        6.37        3.92      1.65 o 
   1   1   7      111.98      104.99      2.68 o 
   2   1   7       76.72       77.84      6.21 o 
   3   1   7      180.73      155.48      3.47 o 
   4   1   7        9.60        2.18      3.95 o 
   5   1   7      136.50      120.12      9.74 o 
   6   1   7       62.60       63.72      6.88 o 
   7   1   7        0.14       -1.02      4.93 o 
   8   1   7        8.60       -4.38      5.95 o 
   1   2   7       11.40        5.73      1.37 o 
   2   2   7      473.75      510.78      7.23 o 
   3   2   7      191.03      163.54      3.67 o 
   4   2   7        1.41       -3.25      3.25 o 
   5   2   7       33.41       47.07      5.92 o 
   6   2   7       23.41       23.47      5.80 o 
   7   2   7        1.07       -5.13      5.13 o 
   8   2   7        3.62        2.92      6.13 o 
   0   3   7      784.31      768.99      9.51 o 
   1   3   7        2.81        1.61      1.27 o 
   2   3   7        0.92        2.18      2.20 o 
   3   3   7        1.98        0.45      1.65 o 
   4   3   7        3.26       -2.66      2.66 o 
   5   3   7      219.55      197.12      9.34 o 
   6   3   7        0.68        0.27      5.01 o 
   7   3   7       17.62       14.20      5.83 o 
   8   3   7        0.00       -4.07      7.54 o 
   1   4   7        0.33        0.27      1.56 o 
   2   4   7      712.53      637.85      8.46 o 
   3   4   7        0.06       -1.33      1.33 o 
   4   4   7        0.64       -4.54      4.54 o 
   5   4   7       21.30        7.27      4.87 o 
   6   4   7        6.50        3.47      4.97 o 
   7   4   7       10.71        3.91      9.86 o 
   8   4   7        0.09       -4.88      5.77 o 
   0   5   7        2.13       -1.50      1.50 o 
   1   5   7      382.74      363.25      6.02 o 
   2   5   7       31.51       42.62      3.86 o 
   3   5   7       45.20       44.97      2.14 o 
   4   5   7        1.07       -0.59      2.10 o 
   5   5   7        0.08       -3.96      3.96 o 
   6   5   7       19.27        7.06      5.15 o 
   7   5   7        0.22       -4.91      4.91 o 
   8   5   7       13.87        7.76      6.11 o 
   1   6   7      216.81      216.40      5.06 o 
   2   6   7      124.53      139.98      3.88 o 
   3   6   7      127.69      136.99      3.44 o 
   4   6   7       39.21       39.98      2.75 o 
   5   6   7        6.49        5.97      4.78 o 
   6   6   7       16.82        9.73      4.86 o 
   7   6   7       10.84       13.32      6.00 o 
   8   6   7        0.27       -5.76      5.76 o 
   0   7   7      107.66      134.76      5.37 o 
   1   7   7        4.07        7.81      1.87 o 
   2   7   7      321.66      289.03      4.79 o 
   3   7   7      273.80      241.84      4.18 o 
   4   7   7        5.03        2.38      2.47 o 
   5   7   7        8.25        6.36      3.31 o 
   6   7   7        0.11       -4.28      4.44 o 
   7   7   7        0.00       -1.53      5.14 o 
   8   7   7        0.77       -5.84      5.84 o 
   1   8   7      145.99      160.84      3.67 o 
   2   8   7      510.56      474.75      6.40 o 
   3   8   7      390.75      385.96      5.55 o 
   4   8   7       20.36       24.32      4.71 o 
   5   8   7       42.67       40.17      3.02 o 
   6   8   7       27.13       32.44      5.87 o 
   7   8   7        1.83       -3.75      5.26 o 
   8   8   7        2.89        0.12      4.83 o 
   0   9   7      108.52      118.47      7.07 o 
   1   9   7      970.86      965.64      9.49 o 
   2   9   7       10.40       24.33      2.30 o 
   3   9   7       51.21       46.78      3.58 o 
   4   9   7        1.34        0.21      4.50 o 
   5   9   7       28.51       28.61      4.87 o 
   6   9   7       18.08       21.57      2.74 o 
   7   9   7        5.16        5.28      4.40 o 
   8   9   7        4.77        4.10      5.08 o 
   1  10   7      123.97      136.04      3.27 o 
   2  10   7       30.26       31.87      1.79 o 
   3  10   7       31.28       29.88      3.24 o 
   4  10   7      193.01      179.36      9.39 o 
   5  10   7       43.24       45.25      4.95 o 
   6  10   7       53.56       52.37      3.80 o 
   7  10   7       11.64       32.30      6.33 o 
   8  10   7        0.01       -2.01      4.96 o 
   0  11   7       35.73       32.61      3.64 o 
   1  11   7        2.57        2.16      1.49 o 
   2  11   7       17.15       16.96      1.67 o 
   3  11   7      206.01      220.49      8.23 o 
   4  11   7       18.49       35.97      4.81 o 
   5  11   7       54.72       44.99      3.64 o 
   6  11   7       33.47       34.37      3.25 o 
   7  11   7       11.95       11.37      4.79 o 
   8  11   7        6.31       12.20      5.24 o 
   1  12   7       34.50       39.96      2.44 o 
   2  12   7      119.63      107.24      3.27 o 
   3  12   7        0.07        0.60      2.31 o 
   4  12   7      486.42      435.02      8.18 o 
   5  12   7      134.01      128.17      5.21 o 
   6  12   7        8.90       19.57      5.22 o 
   7  12   7        3.13       12.73      4.69 o 
   8  12   7       52.59       66.85      7.08 o 
   0  13   7      123.03      117.30      5.59 o 
   1  13   7      585.91      538.45      8.25 o 
   2  13   7       15.33       18.72      2.63 o 
   3  13   7       93.64       95.88      4.37 o 
   4  13   7      211.28      226.06      6.14 o 
   5  13   7       32.72       44.54      3.56 o 
   6  13   7       25.36       18.56      3.18 o 
   7  13   7       76.50       97.97      7.33 o 
   8  13   7        0.12       15.16      5.48 o 
   1  14   7       37.14       38.19      2.75 o 
   2  14   7        0.64       -0.73      1.79 o 
   3  14   7       32.33       31.24      3.25 o 
   4  14   7      419.33      437.71      8.56 o 
   5  14   7       58.16       48.90      3.70 o 
   6  14   7       26.85       32.74      3.62 o 
   7  14   7        4.03        7.01      5.62 o 
   8  14   7       38.22       44.32      6.42 o 
   0  15   7      156.13      154.76      6.39 o 
   1  15   7        0.21       -0.89      1.89 o 
   2  15   7        4.90       -1.92      1.92 o 
   3  15   7      104.09      116.83      4.75 o 
   4  15   7       30.23       39.74      3.74 o 
   5  15   7        3.94        2.61      2.80 o 
   6  15   7       58.86       76.71      4.57 o 
   7  15   7        2.19       11.89      5.16 o 
   8  15   7       34.37       35.66      8.01 o 
   1  16   7       16.76       17.58      2.47 o 
   2  16   7        6.70        5.40      2.53 o 
   3  16   7       74.42       81.93      4.73 o 
   4  16   7       48.08       52.64      3.80 o 
   5  16   7       50.49       58.27      4.09 o 
   6  16   7       54.84       63.12      4.50 o 
   7  16   7       10.66       23.46      5.49 o 
   0  17   7        0.81       -2.54      4.40 o 
   1  17   7      305.19      304.35      6.36 o 
   2  17   7        8.21        8.47      4.37 o 
   3  17   7        0.11        4.97      3.14 o 
   4  17   7        1.30       -0.02      2.69 o 
   5  17   7       25.40       28.08      3.51 o 
   6  17   7       22.72       29.44      4.28 o 
   7  17   7        0.89       -3.42      3.42 o 
   1  18   7        0.22        7.80      2.37 o 
   2  18   7      106.41       99.12      4.96 o 
   3  18   7      103.28       95.79      5.27 o 
   4  18   7       21.98       30.69      3.77 o 
   5  18   7       15.77       14.55      3.27 o 
   6  18   7        8.68       10.86      3.29 o 
   7  18   7        6.28        1.57      3.56 o 
   0  19   7       96.27       94.67      6.11 o 
   1  19   7       47.56       52.98      3.40 o 
   2  19   7      138.68      133.30      5.64 o 
   3  19   7       90.60      107.55      5.61 o 
   4  19   7       49.77       49.37      4.51 o 
   5  19   7        2.63        1.29      2.95 o 
   6  19   7        1.18       -1.39      3.26 o 
   7  19   7        0.02       -3.29      3.29 o 
   1  20   7       88.46       86.72      4.14 o 
   2  20   7       18.50       24.21      3.69 o 
   3  20   7      154.19      152.73      6.77 o 
   4  20   7       93.08       87.28      5.33 o 
   5  20   7        0.41       -0.44      3.21 o 
   6  20   7        0.97       -3.23      3.23 o 
   7  20   7        0.78       -3.49      3.49 o 
   0  21   7       24.18       19.40      4.04 o 
   1  21   7       74.69       57.13      3.71 o 
   2  21   7        1.32        0.33      3.03 o 
   3  21   7        0.60        4.95      3.27 o 
   4  21   7        7.11        6.95      3.84 o 
   5  21   7       29.90       33.17      4.40 o 
   6  21   7       12.63       16.64      4.18 o 
   7  21   7        2.16        0.02      3.52 o 
   1  22   7        9.58        9.26      2.71 o 
   2  22   7       99.21       98.77      5.51 o 
   3  22   7        8.62       16.27      3.69 o 
   4  22   7        3.73        6.24      3.48 o 
   5  22   7       31.23       45.89      5.60 o 
   6  22   7        0.81        1.09      3.71 o 
   0  23   7      261.98      222.83      8.73 o 
   1  23   7        6.68        6.69      2.64 o 
   2  23   7        0.06       12.40      3.71 o 
   3  23   7       86.46       89.78      5.62 o 
   4  23   7        0.13        3.78      3.44 o 
   5  23   7       62.08       73.90      5.57 o 
   6  23   7        0.49       -3.73      3.73 o 
   1  24   7        2.49        3.06      2.59 o 
   2  24   7      271.49      249.03      9.26 o 
   3  24   7       34.07       39.01      4.41 o 
   4  24   7        1.77       -0.33      3.60 o 
   5  24   7        7.73       17.05      4.71 o 
   6  24   7        8.12        0.37      3.90 o 
   0  25   7        5.58        4.94      4.01 o 
   1  25   7       10.77        4.61      2.78 o 
   2  25   7        0.57       13.02      3.91 o 
   3  25   7       15.00       13.13      4.01 o 
   4  25   7        2.98        6.72      3.76 o 
   5  25   7       49.80       59.51      5.53 o 
   6  25   7       14.49        9.59      4.60 o 
   1  26   7        9.40       15.12      3.75 o 
   2  26   7      102.74       97.79      5.97 o 
   3  26   7       38.17       36.87      7.48 o 
   4  26   7       16.73       17.78      6.23 o 
   5  26   7        4.84        2.31      4.95 o 
   6  26   7       17.01       26.39      5.17 o 
   0  27   7        1.98        1.52      3.91 o 
   1  27   7       28.22       35.30      5.26 o 
   2  27   7       37.71       42.15      5.07 o 
   3  27   7        7.48       19.10      5.14 o 
   4  27   7        0.00       -3.54      3.54 o 
   5  27   7        6.92       -0.11      4.16 o 
   1  28   7       34.79       36.90      4.52 o 
   2  28   7       33.40       40.95      4.99 o 
   3  28   7       12.39       16.63      4.21 o 
   4  28   7        3.76        3.37      3.91 o 
   5  28   7        1.37       -0.22      4.34 o 
   0  29   7        7.36        3.63      7.60 o 
   1  29   7        0.00        3.16      3.57 o 
   2  29   7        4.87       11.12      4.03 o 
   3  29   7        0.50        2.42      4.88 o 
   4  29   7        7.36       -0.45      4.40 o 
   5  29   7       20.09       27.06      5.32 o 
   1  30   7        7.70        7.69      3.82 o 
   2  30   7       44.39       57.30      5.44 o 
   3  30   7        1.77        0.15      5.36 o 
   4  30   7        0.27       -2.73      4.21 o 
   0  31   7       19.53       19.81      7.79 o 
   1  31   7        9.39       21.41      4.32 o 
   2  31   7        4.63        3.73      3.89 o 
   3  31   7        1.40       -2.75      4.90 o 
   4  31   7        2.06       -2.30      4.34 o 
   1  32   7        0.30        2.84      3.80 o 
   2  32   7        0.68        2.16      4.01 o 
   3  32   7        1.71       -0.41      4.31 o 
   0  33   7        0.40        0.83      6.73 o 
   1  33   7        2.62        4.97      4.11 o 
   2  33   7        9.63       10.69      4.68 o 
   3  33   7       11.75       15.19      4.82 o 
   1  34   7       18.86       30.96      5.33 o 
   2  34   7       39.61       53.28      5.95 o 
   0  35   7        3.17        0.33      7.68 o 
   1  35   7       53.29       62.42      7.99 o 
   0   0   8        0.43       -1.39      3.12 o 
   1   0   8       32.55       36.76      3.63 o 
   2   0   8       50.70       33.94      6.12 o 
   3   0   8      112.05      104.28      9.15 o 
   4   0   8       49.27       76.40      9.40 o 
   5   0   8        9.53       15.11      7.62 o 
   6   0   8      274.23      341.76     18.61 o 
   7   0   8        8.16        7.62      8.90 o 
   8   0   8       28.97       42.98     11.38 o 
   1   1   8      256.60      231.78      4.07 o 
   2   1   8      322.01      307.16      9.30 o 
   3   1   8       58.95       56.06      5.51 o 
   4   1   8        1.11        1.18      4.28 o 
   5   1   8       36.56       46.35      6.22 o 
   6   1   8        7.12       23.88      5.94 o 
   7   1   8        2.92       -5.43      5.43 o 
   8   1   8        4.30        9.61      6.89 o 
   0   2   8      119.13      126.91      9.52 o 
   1   2   8       22.09       29.75      1.97 o 
   2   2   8       69.47       71.85      5.31 o 
   3   2   8        0.01       -3.08      3.08 o 
   4   2   8        2.30        5.26      4.36 o 
   5   2   8       29.57       23.68      5.36 o 
   6   2   8       51.26       30.50      6.13 o 
   7   2   8        0.85       -3.88      5.52 o 
   8   2   8       10.89       12.73      8.37 o 
   1   3   8       70.28       80.88      2.80 o 
   2   3   8       14.33        0.66      3.36 o 
   3   3   8        5.27       -1.97      4.12 o 
   4   3   8       24.27       19.51      6.27 o 
   5   3   8       76.54       61.26      6.70 o 
   6   3   8        1.23        4.61      5.38 o 
   7   3   8        1.32       -5.39      5.39 o 
   8   3   8       27.84       29.62      7.31 o 
   0   4   8        7.40        0.02      2.40 o 
   1   4   8       27.52       20.51      1.87 o 
   2   4   8        0.80       -3.34      3.34 o 
   3   4   8       11.97        6.73      3.96 o 
   4   4   8       32.21       40.89      2.85 o 
   5   4   8       27.67       21.88      5.27 o 
   6   4   8       38.18       55.88      7.12 o 
   7   4   8        0.07       -4.91      4.91 o 
   8   4   8        0.00       -3.78      6.15 o 
   1   5   8        7.35        2.57      1.95 o 
   2   5   8      110.90       91.61      5.89 o 
   3   5   8        6.92        7.38      2.60 o 
   4   5   8       13.64        6.16      2.21 o 
   5   5   8        0.04       -4.19      4.19 o 
   6   5   8        6.33        6.26      5.42 o 
   7   5   8        1.48       -4.75      4.75 o 
   8   5   8        1.40       -5.84      5.84 o 
   0   6   8     1143.83     1081.88     25.26 o 
   1   6   8        0.01        2.06      2.05 o 
   2   6   8       40.24       44.70      5.08 o 
   3   6   8      394.13      388.37      7.96 o 
   4   6   8        6.54        2.42      2.05 o 
   5   6   8       26.19       14.48      5.43 o 
   6   6   8       15.64       11.05      6.68 o 
   7   6   8        0.00       -5.26      5.26 o 
   8   6   8        4.14       -0.34      6.21 o 
   1   7   8        4.13       13.57      3.54 o 
   2   7   8        2.11       -2.34      2.34 o 
   3   7   8       41.86       35.86      3.27 o 
   4   7   8       17.74       15.10      2.50 o 
   5   7   8        1.70       -1.53      6.30 o 
   6   7   8        2.33       -1.66      5.04 o 
   7   7   8        1.70       -5.06      5.84 o 
   8   7   8        6.91        9.75      6.41 o 
   0   8   8      284.42      297.75     11.32 o 
   1   8   8      412.45      465.89     14.38 o 
   2   8   8       68.67       71.51      4.29 o 
   3   8   8        6.29        1.50      2.79 o 
   4   8   8        0.00       -2.20      2.20 o 
   5   8   8       31.80       33.58      6.47 o 
   6   8   8       41.46       55.00     13.35 o 
   7   8   8        0.03       -5.64      5.64 o 
   8   8   8        0.73       -1.82      5.13 o 
   1   9   8        7.59        7.88      2.15 o 
   2   9   8      379.57      347.22      7.81 o 
   3   9   8       95.46       80.03      4.30 o 
   4   9   8        2.25       -0.15      2.33 o 
   5   9   8       22.46       24.71      2.86 o 
   6   9   8       55.25       53.80      6.73 o 
   7   9   8        2.32       -0.35      5.35 o 
   0  10   8      460.22      414.60     10.16 o 
   1  10   8      117.41      127.96      4.58 o 
   2  10   8      351.69      345.31      7.93 o 
   3  10   8        5.67        2.02      2.68 o 
   4  10   8       16.26       21.59      3.13 o 
   5  10   8        4.27       -0.13      2.48 o 
   6  10   8        4.56        9.93      5.46 o 
   7  10   8        3.73        2.00      4.88 o 
   1  11   8       15.83       13.28      2.28 o 
   2  11   8       21.99       27.40      3.33 o 
   3  11   8      179.93      206.20      6.73 o 
   4  11   8      114.75      103.14      4.81 o 
   5  11   8       21.54       22.45      4.24 o 
   6  11   8        0.03        3.15      8.68 o 
   7  11   8        6.36       12.61      7.26 o 
   0  12   8      421.97      389.52     10.02 o 
   1  12   8       55.63       52.82      3.19 o 
   2  12   8      186.05      182.02      5.73 o 
   3  12   8      159.63      169.16      5.34 o 
   4  12   8       32.50       38.45      4.09 o 
   5  12   8       11.93       20.22      3.03 o 
   6  12   8       32.81       54.26      5.92 o 
   7  12   8       13.95       36.21      6.00 o 
   1  13   8       25.65       33.58      2.86 o 
   2  13   8       22.23       18.76      3.25 o 
   3  13   8        0.56       -0.54      3.29 o 
   4  13   8        5.39        7.21      2.83 o 
   5  13   8       31.45       22.81      3.12 o 
   6  13   8      107.04      120.92      7.79 o 
   7  13   8       79.26       91.09      7.42 o 
   0  14   8      318.62      281.23      8.79 o 
   1  14   8        5.74        1.19      2.18 o 
   2  14   8       23.23       21.70      3.35 o 
   3  14   8       39.35       40.84      3.56 o 
   4  14   8        1.08        0.52      2.66 o 
   5  14   8        4.68        1.05      2.77 o 
   6  14   8       15.38       23.90      5.32 o 
   7  14   8       19.78       30.75      5.89 o 
   1  15   8        0.47       -1.92      2.05 o 
   2  15   8       21.26       24.19      3.56 o 
   3  15   8       86.90       98.29      4.67 o 
   4  15   8       12.51       10.74      3.84 o 
   5  15   8       24.75       26.82      3.48 o 
   6  15   8        0.24       -2.49      5.92 o 
   7  15   8        0.04        5.16      5.36 o 
   0  16   8      406.05      411.41     15.83 o 
   1  16   8        0.11       -1.64      2.64 o 
   2  16   8       93.92      106.13      5.22 o 
   3  16   8        7.85        5.65      3.18 o 
   4  16   8        3.42        0.26      2.70 o 
   5  16   8        2.41        3.77      2.92 o 
   6  16   8        0.64        2.19      4.72 o 
   7  16   8        0.88       -0.84      6.49 o 
   1  17   8        3.13       10.10      3.11 o 
   2  17   8      106.60      106.34      5.43 o 
   3  17   8       12.50        6.76      3.26 o 
   4  17   8       22.53       20.55      3.39 o 
   5  17   8       16.41       15.96      3.50 o 
   6  17   8       67.39       68.95      4.79 o 
   7  17   8        0.77       -0.03      5.40 o 
   0  18   8      115.39      103.07      6.27 o 
   1  18   8      102.83      110.28      5.53 o 
   2  18   8       63.95       85.45      6.56 o 
   3  18   8       19.25       12.73      3.51 o 
   4  18   8        5.22        9.18      3.48 o 
   5  18   8       10.38        6.10      3.21 o 
   6  18   8       59.57       62.57      4.84 o 
   1  19   8        9.27       11.61      3.42 o 
   2  19   8        5.05       10.72      4.86 o 
   3  19   8        0.83       -0.79      3.04 o 
   4  19   8       41.61       50.55      4.73 o 
   5  19   8        1.22        1.70      3.80 o 
   6  19   8        0.18       -3.61      3.61 o 
   0  20   8      504.33      531.37     14.91 o 
   1  20   8        0.18       -2.83      2.83 o 
   2  20   8       23.50       18.42      3.75 o 
   3  20   8       92.42       86.51      5.28 o 
   4  20   8        7.72        0.29      3.37 o 
   5  20   8       21.22       18.00      4.19 o 
   6  20   8        4.83       -1.60      3.41 o 
   1  21   8        2.97       -0.77      3.14 o 
   2  21   8        6.95        9.71      3.53 o 
   3  21   8        0.00       -2.03      3.27 o 
   4  21   8        4.52        3.97      5.35 o 
   5  21   8        4.34        7.12      3.84 o 
   6  21   8        1.88        0.62      3.83 o 
   0  22   8       79.53      101.86      8.40 o 
   1  22   8       11.43        8.63      3.56 o 
   2  22   8        0.00       -2.19      3.00 o 
   3  22   8        5.47        5.32      3.43 o 
   4  22   8       30.57       23.41      4.30 o 
   5  22   8        5.69        7.68      3.96 o 
   6  22   8        9.79       13.73      4.36 o 
   1  23   8       75.26       80.17      5.25 o 
   2  23   8       59.36       63.78      5.09 o 
   3  23   8        0.98        2.51      3.60 o 
   4  23   8        5.11        9.17      3.87 o 
   5  23   8        4.77        5.84      4.05 o 
   6  23   8        2.98        5.03      6.60 o 
   0  24   8      282.84      253.71     14.27 o 
   1  24   8        0.05        5.03      3.96 o 
   2  24   8        0.76        3.91      3.59 o 
   3  24   8        0.15       -0.22      3.57 o 
   4  24   8        3.56        2.74      3.77 o 
   5  24   8       25.62       29.97      4.89 o 
   1  25   8       79.27       93.05      5.74 o 
   2  25   8       30.08       39.22      4.67 o 
   3  25   8       31.34       29.69      4.55 o 
   4  25   8        0.26       -3.45      3.64 o 
   5  25   8        8.03       -0.70      4.18 o 
   0  26   8        0.80        0.42      6.09 o 
   1  26   8       22.33       32.05      4.39 o 
   2  26   8       17.47       22.83      5.30 o 
   3  26   8        4.39       11.16      4.76 o 
   4  26   8        4.98        2.01      4.19 o 
   5  26   8        2.57        5.99      4.62 o 
   1  27   8        1.59        6.83      3.73 o 
   2  27   8       17.69       24.20      4.51 o 
   3  27   8        2.40        0.40      3.94 o 
   4  27   8        0.04       -1.11      4.19 o 
   0  28   8       12.13       15.16      7.15 o 
   1  28   8        3.62        4.38      3.92 o 
   2  28   8       34.64       38.88      5.11 o 
   3  28   8        5.49       17.42      4.66 o 
   4  28   8        0.51        1.11      4.24 o 
   1  29   8       14.42        3.78      4.91 o 
   2  29   8        0.03        0.72      3.85 o 
   3  29   8        4.32        5.98      4.15 o 
   4  29   8        0.32        4.74      4.34 o 
   0  30   8        0.02       -6.15      6.15 o 
   1  30   8        4.14        6.24      4.99 o 
   2  30   8        0.30       -0.33      3.88 o 
   3  30   8        2.08       -3.99      3.99 o 
   1  31   8        0.66       -4.56      4.56 o 
   2  31   8       10.10        8.35      4.43 o 
   3  31   8        2.04       10.49      4.66 o 
   0  32   8       28.22       17.17      8.32 o 
   1  32   8        1.68       -2.58      4.93 o 
   2  32   8        0.17        2.68      4.38 o 
   1  33   8        0.14       -0.82      5.23 o 
   1   0   9       11.29        7.98      5.12 o 
   2   0   9      270.78      273.38     13.08 o 
   3   0   9        3.36       -3.31      5.01 o 
   4   0   9       53.27       40.06      8.21 o 
   5   0   9        0.13       15.58      7.48 o 
   6   0   9        0.26        2.00      7.79 o 
   7   0   9       14.80        8.18      9.29 o 
   0   1   9      260.29      258.12      7.41 o 
   1   1   9       38.32       16.49      3.86 o 
   2   1   9       39.69       37.84      4.78 o 
   3   1   9       36.35       25.58      4.73 o 
   4   1   9       69.64       77.35      9.95 o 
   5   1   9       83.36       91.47      7.97 o 
   6   1   9       37.91       31.18     12.67 o 
   7   1   9        0.11       -5.73      5.73 o 
   1   2   9      158.69      138.27      6.38 o 
   2   2   9       44.81       32.59      4.62 o 
   3   2   9        0.07       -0.74      3.77 o 
   4   2   9      233.37      259.77     10.40 o 
   5   2   9        5.58        8.68      5.12 o 
   6   2   9       23.53       39.38      6.81 o 
   7   2   9       13.06        7.61      6.70 o 
   0   3   9       21.32        8.37      3.26 o 
   1   3   9       25.54       21.35      4.09 o 
   2   3   9        4.41        6.86      4.13 o 
   3   3   9        2.94       -0.80      3.89 o 
   4   3   9        0.38        0.85      2.16 o 
   5   3   9       31.91       32.00      6.16 o 
   6   3   9        2.23       -3.92      6.36 o 
   7   3   9        7.91        1.56      6.06 o 
   1   4   9       24.22       24.43      4.28 o 
   2   4   9      146.28      145.12      7.92 o 
   3   4   9        2.22       -3.61      3.61 o 
   4   4   9        0.33       -1.62      2.05 o 
   5   4   9        1.57       -2.22      4.39 o 
   6   4   9        7.77        3.84      5.81 o 
   7   4   9        0.07       -5.72      5.72 o 
   0   5   9      190.38      201.23      9.40 o 
   1   5   9       88.80       52.02      5.05 o 
   2   5   9        2.90        2.32      6.16 o 
   3   5   9       10.01       16.19      2.84 o 
   4   5   9        3.91       -3.63      3.67 o 
   5   5   9       68.16       65.20      7.25 o 
   6   5   9        1.42       -5.40      5.40 o 
   7   5   9        3.60       -0.80      6.38 o 
   1   6   9      299.87      342.19      9.85 o 
   2   6   9       52.10       53.50      5.46 o 
   3   6   9        2.17       -2.38      2.38 o 
   4   6   9        3.25        7.13      2.62 o 
   5   6   9        2.62       -0.40      8.39 o 
   6   6   9        1.77       -0.85      5.23 o 
   7   6   9        4.43       -1.04      7.28 o 
   0   7   9      128.74      157.53      8.79 o 
   1   7   9       26.99       14.46      3.99 o 
   2   7   9        6.30        3.00      2.84 o 
   3   7   9       10.71       18.03      3.04 o 
   4   7   9      102.05       99.53      4.58 o 
   5   7   9        1.32       -2.16      5.01 o 
   6   7   9        0.36       -0.63      5.11 o 
   7   7   9        6.08        4.48      7.34 o 
   1   8   9        6.21       13.41      3.91 o 
   2   8   9        9.62        9.06      3.03 o 
   3   8   9       49.49       52.63      3.91 o 
   4   8   9        2.23        6.24      2.82 o 
   5   8   9       11.20        9.55      5.27 o 
   6   8   9        2.23       -3.09      5.62 o 
   7   8   9       15.15       13.78      6.93 o 
   0   9   9       13.86       17.56      5.17 o 
   1   9   9      410.65      428.27     10.89 o 
   2   9   9       99.14      110.93      5.13 o 
   3   9   9       64.83       67.29      4.82 o 
   4   9   9       96.35      110.67      4.83 o 
   5   9   9       24.66       28.17      6.07 o 
   6   9   9        4.46        8.73      6.12 o 
   7   9   9        0.03       -6.24      6.24 o 
   1  10   9      126.86      129.61      6.57 o 
   2  10   9      117.87      114.28      5.31 o 
   3  10   9       66.62       62.80      4.32 o 
   4  10   9       66.78       67.28      4.35 o 
   5  10   9        7.99       11.90      5.10 o 
   6  10   9        5.64       10.44      5.64 o 
   7  10   9        2.57       -3.70      5.10 o 
   0  11   9       31.04       36.22      6.32 o 
   1  11   9       36.25       32.13      3.56 o 
   2  11   9        6.41        2.99      3.90 o 
   3  11   9        0.01        3.94      2.92 o 
   4  11   9       43.97       52.95      4.23 o 
   5  11   9        3.53        4.54      5.52 o 
   6  11   9        2.85        8.38      5.15 o 
   7  11   9       10.97        8.21      5.78 o 
   1  12   9       28.89       23.37      3.37 o 
   2  12   9       37.49       46.69      4.00 o 
   3  12   9       60.47       65.59      4.06 o 
   4  12   9       26.21       28.22      3.33 o 
   5  12   9       23.70       18.49      4.80 o 
   6  12   9        9.93       11.39      5.16 o 
   7  12   9        4.22       29.16      6.38 o 
   0  13   9       13.14        4.76      5.20 o 
   1  13   9       36.04       37.11      3.86 o 
   2  13   9      156.74      162.49      6.10 o 
   3  13   9       33.33       29.75      3.44 o 
   4  13   9       44.73       59.00      4.10 o 
   5  13   9       12.54        6.69      4.60 o 
   6  13   9        9.04        6.42      5.02 o 
   1  14   9       22.16       18.59      3.44 o 
   2  14   9        9.51       13.22      3.31 o 
   3  14   9        0.02       -2.43      2.67 o 
   4  14   9       24.69       24.94      3.58 o 
   5  14   9       31.46       32.59      5.53 o 
   6  14   9       18.12       22.55      5.64 o 
   0  15   9       31.14       23.20      6.34 o 
   1  15   9       89.22       81.99      4.99 o 
   2  15   9        3.56        0.54      4.65 o 
   3  15   9        0.24       -2.90      2.90 o 
   4  15   9       22.65       25.14      3.50 o 
   5  15   9        0.00        3.10      3.06 o 
   6  15   9        0.16        3.30      5.24 o 
   1  16   9       20.58       21.81      3.49 o 
   2  16   9       17.94       23.48      3.69 o 
   3  16   9       13.68       16.83      3.65 o 
   4  16   9       41.28       41.75      5.28 o 
   5  16   9       22.71       26.47      3.78 o 
   6  16   9        3.66        7.10      5.42 o 
   0  17   9       25.62       17.69      6.26 o 
   1  17   9       69.61       63.16      4.82 o 
   2  17   9       14.45       15.38      3.56 o 
   3  17   9       13.05       14.04      3.60 o 
   4  17   9       72.18       78.49      5.31 o 
   5  17   9       44.80       56.50      4.44 o 
   6  17   9        0.31       -4.64      4.64 o 
   1  18   9       43.45       43.60      4.31 o 
   2  18   9       10.85        1.84      3.18 o 
   3  18   9        1.02       -0.90      3.11 o 
   4  18   9        0.69        6.48      3.63 o 
   5  18   9       18.51       19.28      4.74 o 
   6  18   9        5.78       -1.31      6.09 o 
   0  19   9       37.28       47.69      7.82 o 
   1  19   9        8.34        8.34      3.41 o 
   2  19   9        0.01       -1.97      3.06 o 
   3  19   9        0.83        0.28      3.28 o 
   4  19   9       26.95       26.55      4.30 o 
   5  19   9       11.03        6.26      4.44 o 
   6  19   9        1.57       -4.86      4.86 o 
   1  20   9      124.33      124.37      7.57 o 
   2  20   9        2.09       -2.81      3.18 o 
   3  20   9        3.95       -3.29      3.29 o 
   4  20   9        0.11       -3.36      3.36 o 
   5  20   9        0.00        2.63      3.75 o 
   0  21   9       12.67       38.56      8.07 o 
   1  21   9       24.85       15.88      4.98 o 
   2  21   9       14.46       23.48      4.11 o 
   3  21   9       15.87       12.03      3.86 o 
   4  21   9        0.65        0.79      3.70 o 
   5  21   9       52.26       58.94      5.43 o 
   1  22   9       44.42       54.82      6.08 o 
   2  22   9       24.04       26.12      4.22 o 
   3  22   9        2.88        1.93      3.73 o 
   4  22   9        3.90        0.86      3.88 o 
   5  22   9        1.45        2.75      3.94 o 
   0  23   9        0.15       -0.08      6.51 o 
   1  23   9        8.29       12.95      5.00 o 
   2  23   9        3.09        6.79      3.73 o 
   3  23   9        4.94        7.05      4.06 o 
   4  23   9        4.04        6.68      4.07 o 
   5  23   9       16.34       11.68      4.42 o 
   1  24   9       88.51       70.03      6.70 o 
   2  24   9        1.19       -0.52      3.50 o 
   3  24   9        1.72       -3.41      3.81 o 
   4  24   9       43.24       58.24      5.71 o 
   0  25   9       20.36       14.02      6.96 o 
   1  25   9       12.03       19.23      5.33 o 
   2  25   9        5.85       10.23      5.84 o 
   3  25   9        0.28       -3.65      3.65 o 
   4  25   9       27.00       38.21      5.39 o 
   1  26   9        0.13        9.88      5.04 o 
   2  26   9       38.61       41.86      6.03 o 
   3  26   9        0.60        4.16      4.03 o 
   4  26   9       10.71       14.34      4.75 o 
   0  27   9       31.41       44.38      8.88 o 
   1  27   9       15.86       13.33      5.10 o 
   2  27   9        2.96        3.26      4.87 o 
   3  27   9        5.93       14.31      4.68 o 
   1  28   9        0.00       14.73      5.21 o 
   2  28   9       33.05       35.03      6.30 o 
   3  28   9        1.31       -0.52      4.29 o 
   0  29   9        6.10       14.36      7.57 o 
   1  29   9        4.17        4.76     10.13 o 
   2  29   9        0.08        9.08      5.42 o 
   1  30   9        0.52       -0.14      5.22 o 
   2   0  10       17.38       35.70      7.37 o 
   3   0  10       26.93       44.85      8.12 o 
   4   0  10       49.00       64.74      9.52 o 
   5   0  10        2.61        5.68      7.51 o 
   6   0  10       20.56       15.33      9.21 o 
   2   1  10       75.20       89.92      6.47 o 
   3   1  10        9.01       17.49      5.87 o 
   4   1  10        1.19        5.04      4.78 o 
   5   1  10       65.61       80.54      7.80 o 
   6   1  10       19.34       17.78      6.61 o 
   2   2  10       11.97        6.70      4.07 o 
   3   2  10        0.31        1.17      4.28 o 
   4   2  10        7.25        7.65      4.85 o 
   5   2  10       26.51       47.19      6.65 o 
   6   2  10        0.02       -5.35      5.35 o 
   2   3  10       42.72       56.23      5.77 o 
   3   3  10        9.98        9.36      4.79 o 
   4   3  10        2.96       -0.27      4.83 o 
   5   3  10        1.34        8.81      5.35 o 
   6   3  10       10.13        6.02      9.06 o 
   2   4  10       59.51       74.39      6.23 o 
   3   4  10        9.24       19.85      6.02 o 
   4   4  10       23.62       25.36      5.59 o 
   5   4  10        7.79       16.21      6.02 o 
   6   4  10        0.03        5.16      7.50 o 
   2   5  10       59.85       63.97      7.05 o 
   3   5  10       33.49       43.97      4.15 o 
   4   5  10       25.69       29.90      5.84 o 
   5   5  10        1.00       -4.03      5.11 o 
   6   5  10       26.79       39.62     11.88 o 
   2   6  10       65.93       49.60      5.66 o 
   3   6  10       11.71        8.25      3.05 o 
   4   6  10        1.04       -0.93      4.76 o 
   5   6  10        1.26        4.72      6.72 o 
   6   6  10        7.22       10.42      9.67 o 
   2   7  10       14.63       15.74      3.47 o 
   3   7  10        0.06       -2.73      2.73 o 
   4   7  10       17.80       13.12      5.30 o 
   5   7  10        9.06        0.41      5.47 o 
   6   7  10        6.20       -2.19     10.15 o 
   2   8  10      139.91      162.80      6.29 o 
   3   8  10        5.08        4.73      3.12 o 
   4   8  10        0.41        0.95      4.82 o 
   5   8  10        0.58       -3.57      5.15 o 
   6   8  10        0.30       -5.69      5.69 o 
   1   9  10        1.30        2.03      4.65 o 
   2   9  10        0.28        1.22      3.14 o 
   3   9  10        8.62        4.40      3.12 o 
   4   9  10       40.67       50.04      4.59 o 
   5   9  10        1.69       -6.55      6.55 o 
   6   9  10        0.07       -1.19      5.77 o 
   0  10  10        1.59        3.84      5.29 o 
   1  10  10        8.95       14.02      5.20 o 
   2  10  10       44.66       48.70      4.34 o 
   3  10  10       56.40       56.83      4.48 o 
   4  10  10        2.18        3.95      4.02 o 
   5  10  10       18.36       19.01      6.43 o 
   6  10  10       14.26        0.88      6.24 o 
   1  11  10        0.65       -1.13      3.52 o 
   2  11  10       10.65       18.99      5.56 o 
   3  11  10        7.68        4.17      3.19 o 
   4  11  10       13.92       10.20      3.27 o 
   5  11  10        9.56       10.96      6.03 o 
   6  11  10        1.96        4.35      5.43 o 
   0  12  10       43.77       61.29      8.18 o 
   1  12  10        0.15       -1.11      3.55 o 
   2  12  10        3.65       -2.08      2.93 o 
   3  12  10        5.64       10.22      3.11 o 
   4  12  10       11.65       18.33      3.41 o 
   5  12  10        3.57       12.29      4.94 o 
   6  12  10       49.10       59.48      7.18 o 
   1  13  10        6.49        3.67      3.85 o 
   2  13  10        1.58       -3.29      3.29 o 
   3  13  10       27.81       34.41      3.77 o 
   4  13  10       52.29       63.53      4.43 o 
   5  13  10       18.31       24.83      5.60 o 
   6  13  10       32.74       59.44      7.12 o 
   0  14  10        0.63        0.03      5.04 o 
   1  14  10        1.53        7.19      4.05 o 
   2  14  10        5.40       -0.44      5.08 o 
   3  14  10        1.24       -1.87      3.06 o 
   4  14  10        7.45       10.64      3.35 o 
   5  14  10        0.14       -4.10      4.55 o 
   1  15  10        0.25       -3.53      3.53 o 
   2  15  10        5.98        1.05     10.03 o 
   3  15  10        2.18        4.82      3.43 o 
   4  15  10       35.10       30.32      3.94 o 
   5  15  10        7.14       10.06      6.23 o 
   0  16  10        4.74       -3.28      5.56 o 
   1  16  10        0.34       -1.70      3.83 o 
   2  16  10        0.93       -0.41      5.23 o 
   3  16  10       23.42       28.74      4.26 o 
   4  16  10        2.54        7.39      3.75 o 
   5  16  10        1.16        1.81      5.01 o 
   1  17  10        1.49        0.99      5.06 o 
   2  17  10        0.44        1.93      4.15 o 
   3  17  10       17.58       25.91      4.19 o 
   4  17  10       52.71       59.55      5.50 o 
   5  17  10        2.59        1.66      5.06 o 
   0  18  10        7.73        2.17      5.65 o 
   1  18  10       12.27       24.15      4.95 o 
   2  18  10       75.49       79.68     11.18 o 
   3  18  10        0.34       -5.31      5.88 o 
   4  18  10        1.34        5.49      3.87 o 
   5  18  10       10.79        4.47      6.34 o 
   1  19  10       32.88       32.13      5.20 o 
   2  19  10        0.23        9.10      8.25 o 
   3  19  10        2.14        1.58      4.14 o 
   4  19  10        3.21        0.40      3.76 o 
   0  20  10       53.33       36.67      8.01 o 
   1  20  10        5.73        6.29      4.40 o 
   2  20  10       22.15       15.44      4.91 o 
   3  20  10        0.02       -0.06      4.27 o 
   4  20  10        0.02       -3.75      3.75 o 
   1  21  10        0.63       -1.93      4.30 o 
   2  21  10       12.49       10.81      4.78 o 
   3  21  10       18.86       17.61      5.25 o 
   4  21  10       12.68       10.04      4.33 o 
   0  22  10        0.36       -2.23      5.84 o 
   1  22  10        0.64        6.18      4.68 o 
   2  22  10        0.04        4.99      4.58 o 
   3  22  10        0.82        0.23      4.63 o 
   4  22  10        6.23        0.13      3.90 o 
   1  23  10       18.78       11.54      7.11 o 
   2  23  10        0.28        6.01      4.72 o 
   3  23  10        4.51        3.67      4.77 o 
   0  24  10      154.12      156.41     13.16 o 
   1  24  10       10.88       24.17      7.39 o 
   2  24  10        1.48        3.60      4.79 o 
   3  24  10        0.72       -4.59      4.59 o 
   1  25  10       11.61       17.46      5.54 o 
   2  25  10        3.52        8.14      6.25 o 
   0  26  10       23.16       28.27      8.40 o 
   1  26  10        3.40        9.57      5.22 o 
   2  26  10        1.19        3.00      5.26 o 
   1  27  10       13.77       19.94      5.94 o 
   4   0  11        1.89       -6.90      6.90 o 
   5   0  11       13.83       12.07      8.46 o 
   4   1  11        0.00        1.34      4.95 o 
   5   1  11        0.00        8.36      5.65 o 
   4   2  11        9.57       21.81      5.80 o 
   5   2  11       12.75       23.32      6.49 o 
   4   3  11       17.68       34.30      8.62 o 
   5   3  11        0.61        6.98      5.64 o 
   3   4  11        6.80       16.30      4.70 o 
   4   4  11        6.78        6.07      7.23 o 
   5   4  11       11.91        5.42      5.55 o 
   3   5  11       44.44       46.43      6.07 o 
   5   5  11        2.25        8.81      6.57 o 
   2   6  11        0.18        9.35      4.87 o 
   3   6  11        0.44        2.50      4.26 o 
   5   6  11       19.55       31.52      7.07 o 
   2   7  11        4.91       -3.67      4.42 o 
   3   7  11        9.28        2.42      4.26 o 
   5   7  11        4.88        4.86      6.09 o 
   1   8  11        9.33        2.39      5.12 o 
   2   8  11        3.05        2.00      4.65 o 
   3   8  11        7.34       -1.56      4.09 o 
   5   8  11        1.27       -5.92      8.96 o 
   1   9  11       28.65       50.69      7.43 o 
   2   9  11        8.03        9.04      5.20 o 
   3   9  11        7.86       15.16      4.81 o 
   5   9  11        0.63       -2.22      6.07 o 
   1  10  11       15.49       17.86      6.34 o 
   2  10  11       16.46       18.22      5.98 o 
   3  10  11        1.56       -2.17      4.51 o 
   5  10  11       24.67       20.48      9.29 o 
   0  11  11       45.09       55.06      8.54 o 
   1  11  11        9.08       13.96      4.79 o 
   2  11  11       34.30       35.42     11.03 o 
   3  11  11        8.30        8.79      5.34 o 
   5  11  11        4.05       -1.51      5.60 o 
   1  12  11       37.14       40.01      5.50 o 
   2  12  11        1.20       -1.95      3.93 o 
   3  12  11       63.40       70.00      6.20 o 
   4  12  11        5.58        7.87      7.76 o 
   0  13  11      106.45      130.01     11.27 o 
   1  13  11       15.38       27.88      5.17 o 
   2  13  11        2.68       -0.59      3.98 o 
   3  13  11       13.93       22.75      6.57 o 
   4  13  11        0.20        0.28      7.90 o 
   1  14  11       29.24       28.29      5.28 o 
   2  14  11        2.57        2.21      6.00 o 
   3  14  11       53.63       60.84      6.11 o 
   4  14  11        2.21       -1.34      8.04 o 
   0  15  11       36.69       47.52      8.24 o 
   1  15  11        0.73        3.04      4.26 o 
   2  15  11       23.97       26.26      5.33 o 
   3  15  11        3.16        7.09      4.43 o 
   4  15  11        3.47        3.67      8.82 o 
   1  16  11        0.10        5.14      6.40 o 
   2  16  11        6.94        4.52      4.50 o 
   3  16  11        1.12        4.29      5.19 o 
   4  16  11        0.40        1.06      8.76 o 
   0  17  11       31.54       21.78      7.32 o 
   1  17  11       13.81       23.84      6.02 o 
   2  17  11       16.80       28.69      5.58 o 
   3  17  11        1.01       -3.08      4.18 o 
   4  17  11        6.30       -5.81      8.40 o 
   1  18  11        3.60        0.52      4.42 o 
   2  18  11        0.36       -2.06      4.43 o 
   3  18  11       17.18       22.45      5.28 o 
   0  19  11       79.27       83.58     10.07 o 
   1  19  11        0.66        1.69      4.49 o 
   2  19  11        5.81       -3.64      4.26 o 
   3  19  11        0.17       -3.03      4.37 o 
   1  20  11        0.08        0.01      5.73 o 
   2  20  11        1.90       -4.37      5.20 o 
   3  20  11        0.12        4.41      4.65 o 
   0  21  11        0.01        1.36      7.15 o 
   1  21  11        7.49       14.41      6.52 o 
   2  21  11        6.35       12.20      5.31 o 
   1  22  11        0.08       -4.55      4.55 o 
   2  22  11        8.86       18.72      5.56 o 
   0  23  11       10.80       -1.00      7.04 o 
   1  23  11        9.43       18.79      8.43 o 
   2   6  12        0.13        3.26      5.15 o 
   2   7  12        0.23       -0.08      4.92 o 
   1   8  12       19.93       12.10      6.65 o 
   2   8  12       15.36       19.59      5.98 o 
   1   9  12        0.18        8.43      6.65 o 
   2   9  12       10.78       18.22      5.98 o 
   0  10  12        5.39        2.17      6.45 o 
   1  10  12       27.03       30.00      5.77 o 
   2  10  12        6.76       -2.73      5.34 o 
   1  11  12       11.64       16.56      8.42 o 
   2  11  12        8.20        4.65      4.67 o 
   3  11  12        4.28        6.84      8.24 o 
   0  12  12       75.78      103.41     10.82 o 
   1  12  12      102.00      112.66      8.15 o 
   2  12  12        4.70        0.50      4.38 o 
   3  12  12        6.83        4.93      4.54 o 
   1  13  12        6.03       17.69      5.32 o 
   2  13  12        4.76        6.89      4.66 o 
   3  13  12        0.36        5.16      4.31 o 
   0  14  12       42.75       51.03      9.40 o 
   1  14  12       64.91       78.39      7.08 o 
   2  14  12        3.41        4.52      4.65 o 
   1  15  12        4.01       11.70      4.94 o 
   2  15  12       11.73       10.22      5.06 o 
   0  16  12        0.00       -6.18      6.29 o 
   1  16  12       26.72       26.84      5.65 o 
   2  16  12       25.41       40.48      8.04 o 
   1  17  12        0.17        0.34      4.71 o 
   1   7  13        9.31        9.35      6.93 o 
                                                 
